# Supplementary material for: (1S,4S,5S,8R)-8-Nitro­oxy-2,6-dioxa­bicyclo­[3.3.0]octan-4-yl 3,4,5-triacetoxy­benzoate
Source: Acta Crystallogr Sect E Struct Rep Online. 2009 Oct 23;65(Pt 11):o2849. doi: 10.1107/S1600536809042524 (PMC2970955; doi:10.1107/S1600536809042524)
Supplement: Supplementary file 1 [file e-65-o2849-sup1.cif]

##############################################################################
###                                                                        ###
###        Electronic paper (Acta Crystallographica Section E)             ###
###                                                                        ###
##############################################################################
#                                                                            #
# This CIF contains the data in a paper accepted for publication in Acta     #
# Crystallographica Section E. It conforms to the requirements of Notes      #
# for Authors for Section E, and has been peer reviewed under the auspices   #
# of the IUCr Commission on Journals.                                        #
#                                                                            #
# Full details of the Crystallographic Information File format               #
# are given in the paper "The Crystallographic Information File (CIF):       #
# a New Standard Archive File for Crystallography" by S. R. Hall, F. H.      #
# Allen and I. D. Brown [Acta Cryst. (1991), A47, 655-685].                  #
#                                                                            #
# The current version of the core CIF dictionary is obtainable from          #
# ftp://ftp.iucr.org/pub/cif_core.dic. The current version number is 2.4.    #
#                                                                            #
# Software is freely available for graphical display of the structure(s) in  #
# this CIF.  For information consult the CIF home page http://www.iucr.org/  #
# cif/home.html                                                              #
#                                                                            #
# This file may be used for bona fide research purposes within the           #
# scientific community so long as proper attribution is given to the journal # 
# article from which it was obtained.                                        #
#                                                                            #
##############################################################################
                                             
data_I
_audit_creation_method     SHELXL-97
_chemical_name_systematic
;\
(1<i>S</i>,4<i>S</i>,5<i>S</i>,8<i>R</i>)-8-Nitrooxy-2,6-
dioxabicyclo[3.3.0]octan-4-yl 3,4,5-triacetoxybenzoate
;
_chemical_name_common     ?
_chemical_formula_moiety     'C19 H19 N O13'
_chemical_formula_sum     'C19 H19 N O13'
_chemical_formula_iupac     'C19 H19 N O13'
_chemical_formula_weight     469.35
_chemical_melting_point     ?
_symmetry_cell_setting     Monoclinic
_symmetry_space_group_name_H-M     'P 21'
_symmetry_space_group_name_Hall     'P 2yb'
loop_
    _symmetry_equiv_pos_as_xyz
    'x, y, z'
    '-x, y+1/2, -z'
_cell_length_a     10.8053(19)
_cell_length_b     6.5941(12)
_cell_length_c     16.075(3)
_cell_angle_alpha     90.00
_cell_angle_beta     108.243(3)
_cell_angle_gamma     90.00
_cell_volume     1087.8(3)
_cell_formula_units_Z     2
_cell_measurement_reflns_used     1117
_cell_measurement_theta_min     2.67
_cell_measurement_theta_max     19.87
_cell_measurement_temperature     296(2)
_exptl_crystal_description     block
_exptl_crystal_colour     colorless
_exptl_crystal_size_max     0.31
_exptl_crystal_size_mid     0.25
_exptl_crystal_size_min     0.14
_exptl_crystal_density_diffrn     1.433
_exptl_crystal_density_meas     ?
_exptl_crystal_density_method     'not measured'
_exptl_crystal_F_000     488
_exptl_absorpt_coefficient_mu     0.124
_exptl_absorpt_correction_type     'multi-scan'
_exptl_absorpt_process_details     '(SADABS; Bruker, 2000)'
_exptl_absorpt_correction_T_min     0.9624
_exptl_absorpt_correction_T_max     0.9833
_exptl_special_details
;
;
_diffrn_ambient_temperature     296(2)
_diffrn_radiation_type     MoK\a
_diffrn_radiation_wavelength     0.71073
_diffrn_radiation_source     'fine-focus sealed tube'
_diffrn_radiation_monochromator     graphite
_diffrn_measurement_device_type     'Bruker APEXII CCD area-detector'
_diffrn_measurement_method     '\f and \w'
_diffrn_detector_area_resol_mean     ?
_diffrn_reflns_number     5474
_diffrn_reflns_av_R_equivalents     0.0225
_diffrn_reflns_av_sigmaI/netI     0.0510
_diffrn_reflns_theta_min     1.98
_diffrn_reflns_theta_max     25.10
_diffrn_reflns_theta_full     25.10
_diffrn_measured_fraction_theta_max     0.999
_diffrn_measured_fraction_theta_full     0.999
_diffrn_reflns_limit_h_min     -12
_diffrn_reflns_limit_h_max     12
_diffrn_reflns_limit_k_min     -7
_diffrn_reflns_limit_k_max     7
_diffrn_reflns_limit_l_min     0
_diffrn_reflns_limit_l_max     19
_refine_special_details
;
Refinement of <i>F</i>^2^ against ALL reflections. The weighted <i>R</i>-factor
<i>wR</i> and goodness of fit <i>S</i> are based on <i>F</i>^2^, conventional
<i>R</i>-factors <i>R</i> are based on <i>F</i>, with <i>F</i> set to zero for
negative <i>F</i>^2^. The threshold expression of <i>F</i>^2^ >
\s(<i>F</i>^2^) is used only for calculating <i>R</i>-factors(gt) <i>etc</i>.
and is not relevant to the choice of reflections for refinement.
<i>R</i>-factors based on <i>F</i>^2^ are statistically about twice as large
as those based on <i>F</i>, and <i>R</i>- factors based on ALL data will be
even larger.
;
_reflns_number_total     2112
_reflns_number_gt     1394
_reflns_threshold_expression     I>2\s(I)
_refine_ls_structure_factor_coef     Fsqd
_refine_ls_matrix_type     full
_refine_ls_R_factor_all     0.0664
_refine_ls_R_factor_gt     0.0387
_refine_ls_wR_factor_gt     0.0900
_refine_ls_wR_factor_ref     0.1051
_refine_ls_goodness_of_fit_ref     1.015
_refine_ls_restrained_S_all     1.015
_refine_ls_number_reflns     2112
_refine_ls_number_parameters     301
_refine_ls_number_restraints     0
_refine_ls_hydrogen_treatment     constr
_refine_ls_weighting_scheme     calc
_refine_ls_weighting_details
         'calc w=1/[\s^2^(Fo^2^)+(0.0523P)^2^+0.0000P] where P=(Fo^2^+2Fc^2^)/3'
_atom_sites_solution_hydrogens     geom
_atom_sites_solution_primary     direct
_atom_sites_solution_secondary     difmap
_refine_ls_shift/su_max     0.000
_refine_ls_shift/su_mean     0.000
_refine_diff_density_max     0.122
_refine_diff_density_min     -0.135
_refine_ls_extinction_method     none
_refine_ls_extinction_coef     ?
loop_
    _atom_type_symbol
    _atom_type_description
    _atom_type_scat_dispersion_real
    _atom_type_scat_dispersion_imag
    _atom_type_scat_source
    'C' 'C' 0.0033 0.0016
                         'International Tables Vol C Tables 4.2.6.8 and 6.1.1.4'
    'H' 'H' 0.0000 0.0000
                         'International Tables Vol C Tables 4.2.6.8 and 6.1.1.4'
    'N' 'N' 0.0061 0.0033
                         'International Tables Vol C Tables 4.2.6.8 and 6.1.1.4'
    'O' 'O' 0.0106 0.0060
                         'International Tables Vol C Tables 4.2.6.8 and 6.1.1.4'
_computing_data_collection     'APEX2 (Bruker, 2000)'
_computing_cell_refinement     'SAINT (Bruker, 2000)'
_computing_data_reduction     'SAINT (Bruker, 2000)'
_computing_structure_solution     'SHELXS97 (Sheldrick, 2008)'
_computing_structure_refinement     'SHELXL97 (Sheldrick, 2008)'
_computing_molecular_graphics
   'ORTEPIII (Burnett & Johnson, 1996) and ORTEP-3 for Windows (Farrugia, 1997)'
_computing_publication_material
                             'SHELXTL (Sheldrick, 2008) and PLATON (Spek, 2009)'
loop_
    _atom_site_type_symbol
    _atom_site_label
    _atom_site_fract_x
    _atom_site_fract_y
    _atom_site_fract_z
    _atom_site_U_iso_or_equiv
    _atom_site_adp_type
    _atom_site_calc_flag
    _atom_site_refinement_flags
    _atom_site_occupancy
    _atom_site_disorder_assembly
    _atom_site_disorder_group
    N N1 -0.0658(8) 0.548(4) 0.4472(4) 0.1120(17) Uani d . 1 . .
    O O2 -0.0166(3) 0.369(4) 0.28660(18) 0.0708(8) Uani d . 1 . .
    O O6 0.0245(3) 0.779(4) 0.21440(17) 0.0650(8) Uani d . 1 . .
    O O8 0.5258(2) -0.138(4) 0.32531(17) 0.0659(8) Uani d . 1 . .
    O O9 0.3795(4) -0.169(4) 0.39702(18) 0.0954(12) Uani d . 1 . .
    O O10 0.5277(3) -0.439(4) 0.20426(18) 0.0688(8) Uani d . 1 . .
    O O11 0.4726(3) -0.581(4) 0.3144(2) 0.0781(9) Uani d . 1 . .
    O O12 0.3201(3) -0.487(4) 0.05899(17) 0.0737(8) Uani d . 1 . .
    O O13 0.3616(5) -0.318(4) -0.0486(2) 0.1167(14) Uani d . 1 . .
    O O41 0.1465(2) 0.293(4) 0.17708(15) 0.0585(7) Uani d . 1 . .
    O O42 0.0434(3) 0.151(4) 0.04764(18) 0.0826(10) Uani d . 1 . .
    O O81 -0.0735(3) 0.671(4) 0.37604(19) 0.0816(9) Uani d . 1 . .
    O O82 0.0378(6) 0.480(4) 0.4869(3) 0.158(2) Uani d . 1 . .
    O O83 -0.1700(6) 0.521(4) 0.4569(4) 0.172(2) Uani d . 1 . .
    C C1 0.0854(4) 0.513(4) 0.3148(2) 0.0605(11) Uani d . 1 . .
    H H1 0.1656 0.4496 0.3520 0.073 Uiso calc R 1 . .
    C C3 -0.0643(4) 0.367(4) 0.1932(3) 0.0649(11) Uani d . 1 . .
    H H3A -0.1403 0.4533 0.1719 0.078 Uiso calc R 1 . .
    H H3B -0.0876 0.2303 0.1715 0.078 Uiso calc R 1 . .
    C C4 0.0463(4) 0.446(4) 0.1642(2) 0.0565(10) Uani d . 1 . .
    H H4 0.0175 0.5008 0.1046 0.068 Uiso calc R 1 . .
    C C5 0.1061(4) 0.605(4) 0.2330(2) 0.0548(10) Uani d . 1 . .
    H H5 0.1975 0.6348 0.2395 0.066 Uiso calc R 1 . .
    C C7 0.0305(6) 0.868(4) 0.2950(3) 0.0952(17) Uani d . 1 . .
    H H7A -0.0496 0.9404 0.2899 0.114 Uiso calc R 1 . .
    H H7B 0.1025 0.9630 0.3130 0.114 Uiso calc R 1 . .
    C C8 0.0497(5) 0.700(4) 0.3605(3) 0.0670(11) Uani d . 1 . .
    H H8 0.1190 0.7322 0.4149 0.080 Uiso calc R 1 . .
    C C10 0.4899(5) -0.151(4) 0.3995(3) 0.0729(13) Uani d . 1 . .
    C C11 0.6060(5) -0.142(4) 0.4792(3) 0.112(2) Uani d . 1 . .
    H H11A 0.6213 -0.0044 0.4991 0.168 Uiso calc R 1 . .
    H H11B 0.6808 -0.1921 0.4655 0.168 Uiso calc R 1 . .
    H H11C 0.5910 -0.2243 0.5244 0.168 Uiso calc R 1 . .
    C C12 0.5425(4) -0.574(4) 0.2703(3) 0.0662(12) Uani d . 1 . .
    C C13 0.6544(4) -0.711(4) 0.2740(3) 0.0902(15) Uani d . 1 . .
    H H13A 0.6682 -0.8033 0.3223 0.135 Uiso calc R 1 . .
    H H13B 0.7315 -0.6313 0.2817 0.135 Uiso calc R 1 . .
    H H13C 0.6353 -0.7865 0.2204 0.135 Uiso calc R 1 . .
    C C14 0.3353(5) -0.473(4) -0.0211(3) 0.0778(14) Uani d . 1 . .
    C C15 0.3109(6) -0.673(4) -0.0662(3) 0.1031(18) Uani d . 1 . .
    H H15A 0.3250 -0.6620 -0.1221 0.155 Uiso calc R 1 . .
    H H15B 0.2225 -0.7137 -0.0745 0.155 Uiso calc R 1 . .
    H H15C 0.3693 -0.7721 -0.0311 0.155 Uiso calc R 1 . .
    C C41 0.1323(4) 0.151(4) 0.1152(2) 0.0600(11) Uani d . 1 . .
    C C42 0.2370(4) -0.002(4) 0.1410(2) 0.0518(9) Uani d . 1 . .
    C C43 0.3335(4) 0.005(4) 0.2218(2) 0.0544(10) Uani d . 1 . .
    H H43 0.3348 0.1103 0.2605 0.065 Uiso calc R 1 . .
    C C44 0.4267(4) -0.144(4) 0.2443(2) 0.0535(10) Uani d . 1 . .
    C C45 0.4261(4) -0.300(4) 0.1875(2) 0.0577(10) Uani d . 1 . .
    C C46 0.3280(4) -0.310(4) 0.1084(2) 0.0567(10) Uani d . 1 . .
    C C47 0.2337(4) -0.165(4) 0.0849(2) 0.0576(10) Uani d . 1 . .
    H H47 0.1675 -0.1745 0.0316 0.069 Uiso calc R 1 . .
loop_
    _atom_site_aniso_label
    _atom_site_aniso_U_11
    _atom_site_aniso_U_22
    _atom_site_aniso_U_33
    _atom_site_aniso_U_12
    _atom_site_aniso_U_13
    _atom_site_aniso_U_23
    N1 0.154(5) 0.100(4) 0.110(4) 0.009(4) 0.083(4) 0.021(3)
    O2 0.100(2) 0.0474(17) 0.0766(19) -0.0117(17) 0.0451(17) 0.0010(16)
    O6 0.087(2) 0.0495(16) 0.0616(16) 0.0065(16) 0.0272(14) 0.0106(14)
    O8 0.0588(16) 0.0684(19) 0.0611(16) -0.0001(15) 0.0055(14) -0.0052(16)
    O9 0.086(2) 0.139(3) 0.0596(17) 0.009(3) 0.0203(17) 0.007(2)
    O10 0.0723(19) 0.074(2) 0.0657(17) 0.0082(17) 0.0301(15) 0.0047(16)
    O11 0.092(2) 0.069(2) 0.0833(19) -0.0089(18) 0.0409(18) -0.0031(18)
    O12 0.099(2) 0.0669(19) 0.0561(16) -0.0005(19) 0.0261(15) -0.0150(16)
    O13 0.169(4) 0.120(4) 0.081(2) -0.016(4) 0.067(3) -0.010(3)
    O41 0.0613(16) 0.0570(17) 0.0504(15) 0.0048(15) 0.0076(12) -0.0069(14)
    O42 0.097(2) 0.077(2) 0.0528(15) 0.0207(19) -0.0076(16) -0.0134(17)
    O81 0.093(2) 0.074(2) 0.0826(19) 0.0111(19) 0.0350(18) -0.002(2)
    O82 0.174(5) 0.188(6) 0.125(4) 0.050(5) 0.064(4) 0.085(4)
    O83 0.195(5) 0.151(5) 0.233(6) 0.010(5) 0.161(5) 0.039(5)
    C1 0.073(3) 0.057(3) 0.050(2) 0.010(3) 0.0168(19) 0.008(2)
    C3 0.054(2) 0.052(2) 0.082(3) -0.001(2) 0.012(2) 0.004(2)
    C4 0.061(2) 0.056(2) 0.047(2) 0.005(2) 0.0093(19) -0.0003(19)
    C5 0.062(2) 0.051(2) 0.051(2) 0.001(2) 0.0169(19) 0.0018(19)
    C7 0.156(5) 0.059(3) 0.085(3) 0.019(4) 0.059(3) 0.001(3)
    C8 0.083(3) 0.060(3) 0.060(2) 0.005(2) 0.026(2) -0.001(2)
    C10 0.078(3) 0.078(3) 0.055(3) 0.004(3) 0.009(2) -0.011(2)
    C11 0.091(3) 0.160(6) 0.063(3) 0.019(4) -0.008(3) -0.013(4)
    C12 0.071(3) 0.057(3) 0.071(3) -0.016(2) 0.023(2) -0.008(2)
    C13 0.069(3) 0.074(3) 0.132(4) 0.013(3) 0.036(3) 0.014(3)
    C14 0.077(3) 0.099(4) 0.056(3) 0.009(3) 0.018(2) -0.021(3)
    C15 0.114(4) 0.109(5) 0.083(3) 0.006(4) 0.026(3) -0.038(4)
    C41 0.082(3) 0.052(3) 0.044(2) 0.001(2) 0.017(2) -0.001(2)
    C42 0.061(2) 0.048(2) 0.045(2) -0.001(2) 0.0135(18) -0.0041(19)
    C43 0.066(2) 0.047(2) 0.049(2) -0.008(2) 0.0159(19) -0.0077(19)
    C44 0.052(2) 0.057(3) 0.048(2) -0.005(2) 0.0107(18) -0.007(2)
    C45 0.059(2) 0.061(3) 0.056(2) 0.006(2) 0.021(2) 0.006(2)
    C46 0.072(3) 0.054(2) 0.046(2) -0.006(2) 0.021(2) -0.010(2)
    C47 0.071(3) 0.057(3) 0.0437(19) -0.004(2) 0.0153(19) -0.005(2)
_geom_special_details
;
 All esds (except the esd in the dihedral angle between two l.s. planes)
 are estimated using the full covariance matrix.  The cell esds are taken
 into account individually in the estimation of esds in distances, angles
 and torsion angles; correlations between esds in cell parameters are only
 used when they are defined by crystal symmetry.  An approximate (isotropic)
 treatment of cell esds is used for estimating esds involving l.s. planes.
;
loop_
    _geom_bond_atom_site_label_1
    _geom_bond_atom_site_label_2
    _geom_bond_site_symmetry_1
    _geom_bond_site_symmetry_2
    _geom_bond_distance
    _geom_bond_publ_flag
    O2 C1 . . 1.42(3) yes
    O2 C3 . . 1.427(5) yes
    O6 C5 . . 1.42(3) yes
    O6 C7 . . 1.405(16) yes
    O8 C10 . . 1.367(6) yes
    O8 C44 . . 1.404(4) yes
    O9 C10 . . 1.187(8) yes
    O10 C12 . . 1.36(2) yes
    O10 C45 . . 1.39(2) yes
    O11 C12 . . 1.188(6) yes
    O12 C14 . . 1.351(6) yes
    O12 C46 . . 1.40(3) yes
    O13 C14 . . 1.18(3) yes
    O41 C4 . . 1.45(3) yes
    O41 C41 . . 1.34(3) yes
    O42 C41 . . 1.204(5) yes
    O81 N1 . . 1.38(2) yes
    O81 C8 . . 1.442(8) yes
    O82 N1 . . 1.189(17) yes
    O83 N1 . . 1.197(12) yes
    C1 C5 . . 1.527(15) no
    C1 C8 . . 1.55(3) no
    C3 C4 . . 1.505(14) no
    C4 C5 . . 1.51(3) no
    C7 C8 . . 1.50(3) no
    C10 C11 . . 1.487(7) no
    C12 C13 . . 1.50(2) no
    C14 C15 . . 1.49(3) no
    C41 C42 . . 1.48(3) no
    C42 C43 . . 1.389(5) no
    C42 C47 . . 1.40(3) no
    C43 C44 . . 1.37(3) no
    C44 C45 . . 1.37(3) no
    C45 C46 . . 1.379(5) no
    C46 C47 . . 1.36(3) no
    C1 H1 . . 0.9800 no
    C3 H3A . . 0.9700 no
    C3 H3B . . 0.9700 no
    C4 H4 . . 0.9800 no
    C5 H5 . . 0.9800 no
    C7 H7A . . 0.9700 no
    C7 H7B . . 0.9700 no
    C8 H8 . . 0.9800 no
    C11 H11A . . 0.9600 no
    C11 H11B . . 0.9600 no
    C11 H11C . . 0.9600 no
    C13 H13A . . 0.9600 no
    C13 H13B . . 0.9600 no
    C13 H13C . . 0.9600 no
    C15 H15A . . 0.9600 no
    C15 H15B . . 0.9600 no
    C15 H15C . . 0.9600 no
    C43 H43 . . 0.9300 no
    C47 H47 . . 0.9300 no
loop_
    _geom_angle_atom_site_label_1
    _geom_angle_atom_site_label_2
    _geom_angle_atom_site_label_3
    _geom_angle_site_symmetry_1
    _geom_angle_site_symmetry_2
    _geom_angle_site_symmetry_3
    _geom_angle
    _geom_angle_publ_flag
    C1 O2 C3 . . . 109.4(13) yes
    C5 O6 C7 . . . 107.3(10) yes
    C10 O8 C44 . . . 117.7(4) yes
    C12 O10 C45 . . . 118.5(7) yes
    C14 O12 C46 . . . 119(2) yes
    C4 O41 C41 . . . 118.3(7) yes
    N1 O81 C8 . . . 113.7(11) yes
    O81 N1 O82 . . . 117.9(10) yes
    O81 N1 O83 . . . 112.3(12) yes
    O82 N1 O83 . . . 129.8(18) yes
    O2 C1 C5 . . . 107.4(8) yes
    O2 C1 C8 . . . 113.7(8) yes
    C5 C1 C8 . . . 102.6(18) no
    O2 C3 C4 . . . 105.2(7) yes
    O41 C4 C3 . . . 110.2(19) yes
    O41 C4 C5 . . . 104.4(8) yes
    C3 C4 C5 . . . 102.2(8) no
    O6 C5 C1 . . . 104.7(10) yes
    O6 C5 C4 . . . 108.1(9) yes
    C1 C5 C4 . . . 102.1(17) no
    O6 C7 C8 . . . 107(2) yes
    O81 C8 C1 . . . 111.0(18) yes
    O81 C8 C7 . . . 106.7(12) yes
    C1 C8 C7 . . . 104.9(9) no
    O8 C10 O9 . . . 122.2(4) yes
    O8 C10 C11 . . . 110.8(5) yes
    O9 C10 C11 . . . 126.9(5) yes
    O10 C12 O11 . . . 123.5(18) yes
    O10 C12 C13 . . . 108.9(8) yes
    O11 C12 C13 . . . 127.6(19) yes
    O12 C14 O13 . . . 122(2) yes
    O12 C14 C15 . . . 110.4(19) yes
    O13 C14 C15 . . . 127.6(8) yes
    O41 C41 O42 . . . 123(2) yes
    O41 C41 C42 . . . 111.7(8) yes
    O42 C41 C42 . . . 125(2) yes
    C41 C42 C43 . . . 121.7(17) no
    C41 C42 C47 . . . 118.9(7) no
    C43 C42 C47 . . . 119.3(17) no
    C42 C43 C44 . . . 119.8(18) no
    O8 C44 C43 . . . 120.5(18) yes
    O8 C44 C45 . . . 118.8(17) yes
    C43 C44 C45 . . . 120.7(7) no
    O10 C45 C44 . . . 121.7(7) yes
    O10 C45 C46 . . . 118.7(16) yes
    C44 C45 C46 . . . 119.4(17) no
    O12 C46 C45 . . . 117.1(18) yes
    O12 C46 C47 . . . 121.4(8) yes
    C45 C46 C47 . . . 121.0(18) no
    C42 C47 C46 . . . 119.7(7) no
    O2 C1 H1 . . . 111.00 no
    C5 C1 H1 . . . 111.00 no
    C8 C1 H1 . . . 111.00 no
    O2 C3 H3A . . . 111.00 no
    O2 C3 H3B . . . 111.00 no
    C4 C3 H3A . . . 111.00 no
    C4 C3 H3B . . . 111.00 no
    H3A C3 H3B . . . 109.00 no
    O41 C4 H4 . . . 113.00 no
    C3 C4 H4 . . . 113.00 no
    C5 C4 H4 . . . 113.00 no
    O6 C5 H5 . . . 114.00 no
    C1 C5 H5 . . . 114.00 no
    C4 C5 H5 . . . 114.00 no
    O6 C7 H7A . . . 110.00 no
    O6 C7 H7B . . . 110.00 no
    C8 C7 H7A . . . 110.00 no
    C8 C7 H7B . . . 110.00 no
    H7A C7 H7B . . . 109.00 no
    O81 C8 H8 . . . 111.00 no
    C1 C8 H8 . . . 111.00 no
    C7 C8 H8 . . . 111.00 no
    C10 C11 H11A . . . 110.00 no
    C10 C11 H11B . . . 109.00 no
    C10 C11 H11C . . . 109.00 no
    H11A C11 H11B . . . 109.00 no
    H11A C11 H11C . . . 110.00 no
    H11B C11 H11C . . . 109.00 no
    C12 C13 H13A . . . 110.00 no
    C12 C13 H13B . . . 109.00 no
    C12 C13 H13C . . . 109.00 no
    H13A C13 H13B . . . 110.00 no
    H13A C13 H13C . . . 109.00 no
    H13B C13 H13C . . . 110.00 no
    C14 C15 H15A . . . 109.00 no
    C14 C15 H15B . . . 109.00 no
    C14 C15 H15C . . . 109.00 no
    H15A C15 H15B . . . 109.00 no
    H15A C15 H15C . . . 110.00 no
    H15B C15 H15C . . . 109.00 no
    C42 C43 H43 . . . 120.00 no
    C44 C43 H43 . . . 120.00 no
    C42 C47 H47 . . . 120.00 no
    C46 C47 H47 . . . 120.00 no
loop_
    _geom_torsion_atom_site_label_1
    _geom_torsion_atom_site_label_2
    _geom_torsion_atom_site_label_3
    _geom_torsion_atom_site_label_4
    _geom_torsion_site_symmetry_1
    _geom_torsion_site_symmetry_2
    _geom_torsion_site_symmetry_3
    _geom_torsion_site_symmetry_4
    _geom_torsion
    _geom_torsion_publ_flag
    C3 O2 C1 C5 . . . . -2(2) no
    C3 O2 C1 C8 . . . . 111.2(14) no
    C1 O2 C3 C4 . . . . 24(2) no
    C7 O6 C5 C1 . . . . 38.2(16) no
    C7 O6 C5 C4 . . . . 146.4(11) no
    C5 O6 C7 C8 . . . . -32.0(12) no
    C44 O8 C10 O9 . . . . 1(4) no
    C44 O8 C10 C11 . . . . -180(2) no
    C10 O8 C44 C43 . . . . 63(3) no
    C10 O8 C44 C45 . . . . -118(2) no
    C45 O10 C12 O11 . . . . 1(3) no
    C45 O10 C12 C13 . . . . 178.2(15) no
    C12 O10 C45 C44 . . . . 70(3) no
    C12 O10 C45 C46 . . . . -115.3(16) no
    C46 O12 C14 O13 . . . . 4.0(11) no
    C46 O12 C14 C15 . . . . -174.5(6) no
    C14 O12 C46 C45 . . . . -118.2(11) no
    C14 O12 C46 C47 . . . . 69.8(11) no
    C41 O41 C4 C3 . . . . 83.5(13) no
    C41 O41 C4 C5 . . . . -167.3(14) no
    C4 O41 C41 O42 . . . . 4(2) no
    C4 O41 C41 C42 . . . . -175.7(13) no
    N1 O81 C8 C1 . . . . 78.0(16) no
    N1 O81 C8 C7 . . . . -168.3(17) no
    C8 O81 N1 O82 . . . . 0(3) no
    C8 O81 N1 O83 . . . . -178(2) no
    O2 C1 C5 O6 . . . . 91.8(18) no
    O2 C1 C5 C4 . . . . -20.9(17) no
    C8 C1 C5 O6 . . . . -28.4(11) no
    C8 C1 C5 C4 . . . . -141.0(9) no
    O2 C1 C8 O81 . . . . 8.8(14) no
    O2 C1 C8 C7 . . . . -106.1(12) no
    C5 C1 C8 O81 . . . . 124.5(9) no
    C5 C1 C8 C7 . . . . 9.6(7) no
    O2 C3 C4 O41 . . . . 75(2) no
    O2 C3 C4 C5 . . . . -36(2) no
    O41 C4 C5 O6 . . . . 168.9(10) no
    O41 C4 C5 C1 . . . . -81.0(10) no
    C3 C4 C5 O6 . . . . -76.2(15) no
    C3 C4 C5 C1 . . . . 33.9(15) no
    O6 C7 C8 O81 . . . . -105.3(13) no
    O6 C7 C8 C1 . . . . 12.6(7) no
    O41 C41 C42 C43 . . . . 2(2) no
    O41 C41 C42 C47 . . . . 177.7(14) no
    O42 C41 C42 C43 . . . . -177.5(16) no
    O42 C41 C42 C47 . . . . -2(2) no
    C41 C42 C43 C44 . . . . 177.9(14) no
    C47 C42 C43 C44 . . . . 2(2) no
    C41 C42 C47 C46 . . . . -178.7(13) no
    C43 C42 C47 C46 . . . . -3(2) no
    C42 C43 C44 O8 . . . . 179.3(14) no
    C42 C43 C44 C45 . . . . 0(2) no
    O8 C44 C45 O10 . . . . -7(2) no
    O8 C44 C45 C46 . . . . 178.8(14) no
    C43 C44 C45 O10 . . . . 172.3(15) no
    C43 C44 C45 C46 . . . . -2(2) no
    O10 C45 C46 O12 . . . . 15(2) no
    O10 C45 C46 C47 . . . . -173.0(15) no
    C44 C45 C46 O12 . . . . -170.4(13) no
    C44 C45 C46 C47 . . . . 2(2) no
    O12 C46 C47 C42 . . . . 172.6(13) no
    C45 C46 C47 C42 . . . . 1(2) no
loop_
    _geom_hbond_atom_site_label_D
    _geom_hbond_atom_site_label_H
    _geom_hbond_atom_site_label_A
    _geom_hbond_site_symmetry_A
    _geom_hbond_distance_DH
    _geom_hbond_distance_HA
    _geom_hbond_distance_DA
    _geom_hbond_angle_DHA
    C5 H5 Cg1 1_565 0.98 2.56 3.365(13) 139.0
    C4 H4 O42 2 0.98 2.53 3.507(15) 176.6
    C43 H43 O11 1_565 0.93 2.51 3.25(3) 136.1
    C47 H47 O42 2_545 0.93 2.52 3.314(14) 144.1
    C11 H11B O83 1_645 0.96 2.52 3.39(3) 150.5
data_global
_journal_date_recd_electronic     2009-10-09
_journal_date_accepted     2009-10-15
_journal_name_full     'Acta Crystallographica, Section E'
_journal_year     2009
_journal_volume     65
_journal_issue     11
_journal_page_first     o2849
_journal_page_last     o2849
_journal_paper_category     QO
_journal_coeditor_code     DN2497
_publ_contact_author_name     'Prof. Sun, Xiao-Li'
_publ_contact_author_address
;
Department of Chemistry
School of Pharmacy
Fourth Military Medical University
Changle West Road 17, 710032, Xi-An
China
;
_publ_contact_author_email     xiaoli_sun@yahoo.cn
_publ_contact_author_fax     '+86-29-8477-6945'
_publ_contact_author_phone     '+86-29-8477-4470'
_publ_section_title
;\
(1<i>S</i>,4<i>S</i>,5<i>S</i>,8<i>R</i>)-8-Nitrooxy-2,6-dioxabicyclo[3.3.0]\
octan-4-yl 3,4,5-triacetoxybenzoate
;
loop_
    _publ_author_name
    _publ_author_footnote
    _publ_author_address
    'Zhang, Yue' .
;
Department of Chemistry
School of Pharmacy
Fourth Military Medical University
Changle West Road 17, 710032, Xi-An
People's Republic of China
;
    'Wang, Ping-An' .
;
Department of Chemistry
School of Pharmacy
Fourth Military Medical University
Changle West Road 17, 710032, Xi-An
People's Republic of China
;
    'Zhang, Meng-Yao' .
;
Department of Chemistry
School of Pharmacy
Fourth Military Medical University
Changle West Road 17, 710032, Xi-An
People's Republic of China
;
    'Sun, Xiao-Li' .
;
Department of Chemistry
School of Pharmacy
Fourth Military Medical University
Changle West Road 17, 710032, Xi-An
People's Republic of China
;
