# Supplementary material for: (1S,4S,5S,8R)-8-Nitro­oxy-2,6-dioxa­bicyclo­[3.3.0]octan-4-yl 3,4,5-triacetoxy­benzoate
Source: Acta Crystallogr Sect E Struct Rep Online. 2009 Oct 23;65(Pt 11):o2849. doi: 10.1107/S1600536809042524 (PMC2970955; doi:10.1107/S1600536809042524)
Supplement: Supplementary file 2 [file e-65-o2849-Isup2.hkl]

#
# h,k,l, Fc-squared, Fo-squared, sigma(Fo-squared) and status flag
#
data_I
_shelx_title ' I in space group P2(1)'
_shelx_refln_list_code          4
_shelx_F_calc_maximum      103.50
_exptl_crystal_F_000       488.00
_reflns_d_resolution_high  0.8379
 
loop_
 _symmetry_equiv_pos_as_xyz
 'x, y, z'
 '-x, y+1/2, -z'
 
_cell_length_a    10.8053
_cell_length_b     6.5941
_cell_length_c    16.0750
_cell_angle_alpha  90.000
_cell_angle_beta  108.243
_cell_angle_gamma  90.000
 
_shelx_F_squared_multiplier     1.000
 
loop_
 _refln_index_h
 _refln_index_k
 _refln_index_l
 _refln_F_squared_calc
 _refln_F_squared_meas
 _refln_F_squared_sigma
 _refln_observed_status
   1   0   0      620.90      595.63     13.76 o
   2   0   0    10712.03    11607.74    162.84 o
   3   0   0     2306.37     2419.28     36.18 o
   4   0   0        0.06        0.66      0.62 o
   5   0   0      239.06      245.80      6.55 o
   6   0   0      229.72      214.23      6.45 o
   7   0   0      166.28      180.69      7.89 o
   8   0   0       16.15       18.85      4.61 o
   9   0   0        7.45       10.65      4.40 o
  10   0   0       42.14       50.19      7.88 o
  11   0   0       20.00       24.58      6.66 o
  12   0   0        1.50        0.20      4.61 o
   1   1   0      642.53      590.50      8.02 o
   2   1   0     2417.55     2409.40     29.54 o
   3   1   0       95.54       91.23      2.68 o
   4   1   0      423.41      400.52      5.92 o
   5   1   0      218.54      205.87      5.58 o
   6   1   0      364.29      387.33      9.83 o
   7   1   0        9.84        6.95      2.30 o
   8   1   0        2.33       -0.88      1.86 o
   9   1   0       16.68       13.36      3.18 o
  10   1   0       23.53       23.57      4.21 o
  11   1   0        7.38        9.73      4.56 o
  12   1   0        9.82       13.78      4.56 o
   0   2   0     1723.67     1613.51     34.95 o
   1   2   0      910.85      934.89     12.60 o
   2   2   0      773.31      729.09      9.85 o
   3   2   0      152.51      158.17      2.76 o
   4   2   0      975.08     1011.31     12.41 o
   5   2   0      378.13      390.64     24.32 o
   6   2   0       55.47       55.67      3.33 o
   7   2   0       52.32       54.17      6.61 o
   8   2   0       20.88       20.17      2.66 o
   9   2   0       15.50       21.44      3.06 o
  10   2   0        1.86        1.35      2.53 o
  11   2   0        1.27        0.67      3.18 o
   1   3   0       10.78       13.64      2.16 o
   2   3   0      348.73      367.53      7.38 o
   3   3   0      345.67      342.59      5.70 o
   4   3   0      509.92      529.66      8.32 o
   5   3   0      230.39      215.09      6.04 o
   6   3   0      154.18      153.63      9.69 o
   7   3   0       69.89       77.67      4.86 o
   8   3   0        8.44        8.88      3.03 o
   9   3   0       16.43       13.96      3.43 o
  10   3   0        0.70       -1.15      2.51 o
  11   3   0        2.53        3.79      4.71 o
   0   4   0       99.54      114.60      4.92 o
   1   4   0       11.67        9.96      1.46 o
   2   4   0      591.61      574.18     15.52 o
   3   4   0       95.89      100.01      3.19 o
   4   4   0       46.15       42.74      2.85 o
   5   4   0        2.45        2.99      3.23 o
   6   4   0       40.84       41.88      4.60 o
   7   4   0        2.84        2.45      2.24 o
   8   4   0       26.11       25.25      4.31 o
   9   4   0        5.87        6.03      4.40 o
  10   4   0        4.76        6.48      4.10 o
   1   5   0       10.27        6.48      1.46 o
   2   5   0        4.85        3.70      1.37 o
   3   5   0       36.01       32.76      6.15 o
   4   5   0       13.02       12.46      2.90 o
   5   5   0       20.20       18.29      4.10 o
   6   5   0       12.29       12.74      3.28 o
   7   5   0       12.48       24.35      4.31 o
   8   5   0       13.59        4.99      3.24 o
   9   5   0        5.13        7.12      3.62 o
   0   6   0      213.71      225.43      8.80 o
   1   6   0       27.29       20.27      2.80 o
   2   6   0       50.93       50.00      9.63 o
   3   6   0       34.72       39.33      6.86 o
   4   6   0       12.17       11.29      3.48 o
   5   6   0        1.23        1.73      2.61 o
   6   6   0        1.73        0.73      2.59 o
   7   6   0        6.87        7.48      3.62 o
   1   7   0       18.86       15.13      3.81 o
   2   7   0       33.69       40.67      5.31 o
   3   7   0       12.65       11.74      3.73 o
   4   7   0        2.97        0.21      2.73 o
   5   7   0        2.91        9.11      5.43 o
 -12   0   1        3.29       -3.38      4.61 o
 -11   0   1       35.99       41.68      7.99 o
 -10   0   1       27.84       27.96      6.45 o
  -9   0   1       50.45       55.01      7.37 o
  -8   0   1       33.12       30.73      5.22 o
  -7   0   1        0.06       -0.15      1.01 o
  -6   0   1      212.58      224.24      7.53 o
  -5   0   1      117.68      108.74      4.87 o
  -4   0   1        0.65        0.59      0.64 o
  -3   0   1     2608.53     2565.08     38.16 o
  -2   0   1     2120.03     2090.54     30.79 o
  -1   0   1     1157.08     1072.64     21.88 o
   1   0   1     3641.31     3684.05     53.15 o
   2   0   1     7637.80     7773.11    128.72 o
   3   0   1      144.82      151.31      4.01 o
   4   0   1       42.47       39.03      2.17 o
   5   0   1        7.05        9.81      1.47 o
   6   0   1       22.47       22.36      2.25 o
   7   0   1      105.11      104.45     11.16 o
   8   0   1      136.70      143.03     10.35 o
   9   0   1       53.63       52.65      7.78 o
  10   0   1      155.50      171.93     13.11 o
  11   0   1        2.60        4.50      4.71 o
  12   0   1        0.05        1.74      5.12 o
 -12   1   1        4.48        4.72      3.59 o
 -11   1   1       10.62        8.98      5.74 o
 -10   1   1       13.99       16.41      8.25 o
  -9   1   1       22.93       25.13      3.06 o
  -8   1   1       32.01       29.99      2.87 o
  -7   1   1       46.27       50.63      3.14 o
  -6   1   1      144.69      165.56      7.63 o
  -5   1   1       56.41       51.66      2.00 o
  -4   1   1      480.05      486.99      6.88 o
  -3   1   1      229.22      220.83      4.18 o
  -2   1   1     5684.91     5768.41    106.75 o
  -1   1   1      627.59      636.01      8.43 o
   0   1   1     3141.41     3205.60     31.21 o
   1   1   1     2467.09     2436.43     29.63 o
   2   1   1      612.55      594.09      8.94 o
   3   1   1      225.30      199.03      5.05 o
   4   1   1      391.57      369.43      6.10 o
   5   1   1      972.18     1014.13     14.32 o
   6   1   1       78.03       73.22      7.08 o
   7   1   1       22.29       23.90      2.43 o
   8   1   1       68.98       77.74      6.86 o
   9   1   1       21.36       13.16      3.32 o
  10   1   1       11.75        6.76      5.38 o
  11   1   1        2.54        5.23      3.33 o
 -12   2   1        0.05        2.05      4.91 o
 -11   2   1        3.74        0.49      2.85 o
 -10   2   1        4.97        4.34      2.63 o
  -9   2   1        5.70        5.21      1.99 o
  -8   2   1       63.31       62.11      5.20 o
  -7   2   1       55.02       49.58      4.94 o
  -6   2   1       63.65       57.61      4.47 o
  -5   2   1       76.86       74.22      2.38 o
  -4   2   1      717.03      731.26     16.52 o
  -3   2   1       58.35       62.09      1.66 o
  -2   2   1     1032.64      999.06     16.94 o
  -1   2   1     1281.62     1337.74     17.27 o
   0   2   1     1426.21     1381.74     17.85 o
   1   2   1     2617.96     2654.36     28.23 o
   2   2   1      319.01      295.33      4.59 o
   3   2   1      405.98      395.81      5.74 o
   4   2   1      427.79      433.14     13.32 o
   5   2   1       27.08       24.27      2.48 o
   6   2   1      163.26      182.18      7.08 o
   7   2   1        2.86        0.92      1.22 o
   8   2   1      107.85      108.63      8.74 o
   9   2   1        9.73        9.51      2.34 o
  10   2   1        1.05        2.80      2.59 o
  11   2   1        0.58        3.01      3.28 o
 -11   3   1        1.38       -1.66      2.93 o
 -10   3   1        8.89        3.66      2.72 o
  -9   3   1       10.21        8.17      2.93 o
  -8   3   1       29.06       32.31      4.24 o
  -7   3   1       16.76       22.57      5.45 o
  -6   3   1        0.36        2.40      1.53 o
  -5   3   1       45.08       55.42      8.25 o
  -4   3   1      236.20      235.51      8.70 o
  -3   3   1      321.17      362.47      7.84 o
  -2   3   1      329.58      343.84      6.68 o
  -1   3   1      601.02      611.41     10.03 o
   0   3   1      126.91      124.79      3.72 o
   1   3   1      213.03      199.97      4.00 o
   2   3   1      748.64      850.47     13.37 o
   3   3   1      281.87      304.25      4.62 o
   4   3   1      257.71      243.22      6.30 o
   5   3   1      107.55      111.29      6.95 o
   6   3   1        2.88        2.42      1.69 o
   7   3   1       13.94        9.65      2.49 o
   8   3   1       18.02       19.42      2.83 o
   9   3   1        2.29        1.19      1.96 o
  10   3   1        7.46        2.39      2.83 o
  11   3   1        1.31        6.04      4.61 o
 -10   4   1        0.08       -1.66      2.92 o
  -9   4   1        3.43        2.58      2.68 o
  -8   4   1        1.64        0.58      2.16 o
  -7   4   1       40.08       45.15      5.05 o
  -6   4   1       37.88       40.95      4.60 o
  -5   4   1       49.22       47.72      4.45 o
  -4   4   1      143.21      125.26      6.83 o
  -3   4   1       49.69       46.24      2.77 o
  -2   4   1       22.45       23.67      2.09 o
  -1   4   1       90.09       86.72      4.12 o
   0   4   1       42.08       45.87      3.13 o
   1   4   1      424.34      438.42      7.99 o
   2   4   1      125.28      131.50      4.33 o
   3   4   1        3.61        3.98      1.54 o
   4   4   1       58.80       58.92      3.96 o
   5   4   1       60.29       61.90      4.85 o
   6   4   1        5.54        5.48      2.32 o
   7   4   1       49.61       53.25      5.28 o
   8   4   1        5.89        2.03      2.55 o
   9   4   1        1.28        1.34      2.77 o
  10   4   1        1.61        0.41      3.00 o
  -9   5   1        2.10        3.94      3.35 o
  -8   5   1        3.08        4.09      2.97 o
  -7   5   1        3.59        8.71      3.24 o
  -6   5   1        9.84        5.95      3.23 o
  -5   5   1       36.13       33.44      5.59 o
  -4   5   1       63.37       68.94      5.38 o
  -3   5   1       16.69       13.05      3.66 o
  -2   5   1       18.58       20.54      2.33 o
  -1   5   1      112.15      113.21      4.53 o
   0   5   1       29.53       30.50      2.33 o
   1   5   1      178.31      171.18      4.24 o
   2   5   1       82.27       84.64      3.88 o
   3   5   1       26.39       29.56      3.62 o
   4   5   1       36.96       31.89      4.61 o
   5   5   1       35.55       41.03      4.97 o
   6   5   1        7.89        6.60      3.64 o
   7   5   1       18.97       24.19      4.30 o
   8   5   1       11.48       25.25      5.63 o
   9   5   1        4.96       12.31      4.01 o
  -8   6   1        5.97        5.79      3.66 o
  -7   6   1        3.17        5.86      3.25 o
  -6   6   1        0.14        0.56      2.65 o
  -5   6   1        5.17        5.97      3.53 o
  -4   6   1       10.58       13.45      3.32 o
  -3   6   1        2.78       -1.21      3.00 o
  -2   6   1      215.26      216.03      7.32 o
  -1   6   1       66.93       65.29      4.42 o
   0   6   1       35.88       34.14      3.82 o
   1   6   1       60.89       66.12      4.60 o
   2   6   1        9.66        7.77      2.73 o
   3   6   1       24.94       20.33      4.05 o
   4   6   1        2.20        4.40      3.79 o
   5   6   1        1.23        1.81      2.46 o
   6   6   1        1.10       -1.71      2.42 o
   7   6   1        0.59        2.75      3.01 o
  -5   7   1        3.65       -1.02      4.50 o
  -4   7   1        0.55        3.38      3.99 o
  -3   7   1       22.93       30.13      6.61 o
  -2   7   1        7.31        5.95      3.12 o
  -1   7   1       87.11      108.93      7.21 o
   0   7   1       57.97       57.71      6.66 o
   1   7   1       20.80       20.28      4.82 o
   2   7   1        4.84        3.56      3.25 o
   3   7   1       11.25       18.10      4.09 o
   4   7   1        2.19        4.07      3.25 o
   5   7   1        0.20       -3.28      3.99 o
 -12   0   2        1.16       -1.33      4.20 o
 -11   0   2       22.55       25.10      6.66 o
 -10   0   2      113.37      136.26     11.27 o
  -9   0   2        9.55        6.45      3.38 o
  -8   0   2        7.07        5.59      1.84 o
  -7   0   2        0.81       -0.15      1.13 o
  -6   0   2        3.00        4.08      1.15 o
  -5   0   2      203.88      204.31      5.82 o
  -4   0   2      468.05      416.38     12.23 o
  -3   0   2      796.87      775.78     13.28 o
  -2   0   2     1581.29     1376.11     28.67 o
   0   0   2     2266.36     2229.15     32.31 o
   1   0   2     1870.04     1842.60     27.20 o
   2   0   2     9203.70     9567.63    134.92 o
   3   0   2     1062.90     1039.44     17.29 o
   4   0   2      534.87      545.15     17.58 o
   5   0   2        4.17        5.03      1.33 o
   6   0   2        1.49        1.10      0.98 o
   7   0   2       73.11       62.49      7.07 o
   8   0   2        0.78       -0.10      2.87 o
   9   0   2       52.51       62.48      8.40 o
  10   0   2       13.59        5.32      4.81 o
  11   0   2        0.16        4.10      4.40 o
 -12   1   2       21.13       23.40     13.21 o
 -11   1   2        1.61        1.38      5.22 o
 -10   1   2       47.52       51.31     13.11 o
  -9   1   2       53.63       55.33      9.13 o
  -8   1   2       17.37       20.19      3.42 o
  -7   1   2      181.49      210.71      8.21 o
  -6   1   2      285.35      310.24      6.46 o
  -5   1   2      678.71      685.38      9.47 o
  -4   1   2     2086.89     2148.12     23.64 o
  -3   1   2     1920.40     1807.52     22.71 o
  -2   1   2     7060.95     7011.56     80.94 o
  -1   1   2     3300.25     3387.64     39.27 o
   0   1   2     2122.93     2087.15     22.93 o
   1   1   2     2416.44     2313.47     32.02 o
   2   1   2     2651.58     2702.96     33.60 o
   3   1   2      238.23      214.69      5.71 o
   4   1   2       94.91       86.47      2.03 o
   5   1   2      106.93      116.12      3.07 o
   6   1   2      123.62      122.44      7.99 o
   7   1   2       94.88       89.16      6.66 o
   8   1   2       52.87       64.87     10.75 o
   9   1   2      121.48      125.25     10.96 o
  10   1   2       11.27       16.03      4.71 o
  11   1   2        7.47        0.89      3.69 o
 -12   2   2        0.31        1.54      4.91 o
 -11   2   2        1.74       -0.10      3.69 o
 -10   2   2       25.29       25.36      3.84 o
  -9   2   2       26.06       24.31      3.57 o
  -8   2   2       18.19        8.64      5.00 o
  -7   2   2       33.69       34.66      3.42 o
  -6   2   2      369.66      373.77      8.03 o
  -5   2   2      119.57      126.19      7.26 o
  -4   2   2      831.00      811.57     10.53 o
  -3   2   2     1039.03      996.42     11.78 o
  -2   2   2     1888.33     1809.16     36.72 o
  -1   2   2     2351.39     2424.37     29.56 o
   0   2   2     2277.05     2277.66     24.26 o
   1   2   2      472.14      479.90      7.49 o
   2   2   2      948.81      940.52      9.92 o
   3   2   2      609.04      586.59     10.20 o
   4   2   2      125.56      129.16      5.81 o
   5   2   2       95.81      100.41      3.92 o
   6   2   2       31.42       22.65      2.41 o
   7   2   2       51.25       46.76      5.68 o
   8   2   2       19.71       19.63      3.51 o
   9   2   2        7.93        4.81      3.64 o
  10   2   2       15.33       20.58      4.27 o
  11   2   2        1.07       -0.64      2.96 o
 -11   3   2        1.43       -0.71      2.41 o
 -10   3   2        0.82        0.28      2.56 o
  -9   3   2       11.67        6.23      2.67 o
  -8   3   2       29.23       34.62      4.48 o
  -7   3   2       19.97       20.21      3.47 o
  -6   3   2       38.10       34.09      8.04 o
  -5   3   2       18.14       21.09      1.66 o
  -4   3   2       30.27       29.70      1.80 o
  -3   3   2      522.50      541.85      7.73 o
  -2   3   2      350.46      362.27     11.06 o
  -1   3   2      350.82      345.35      6.84 o
   0   3   2        8.20        8.31      0.96 o
   1   3   2      858.54      898.47     11.27 o
   2   3   2      367.58      385.97      5.57 o
   3   3   2      279.56      303.47      4.54 o
   4   3   2        4.90        7.39      1.39 o
   5   3   2        7.17        6.59      1.57 o
   6   3   2       37.69       33.83      5.80 o
   7   3   2       56.21       53.48      3.95 o
   8   3   2       26.83       19.95      4.58 o
   9   3   2       11.07        9.43      3.04 o
  10   3   2        0.51        2.21      3.19 o
 -10   4   2        3.03        0.98      2.97 o
  -9   4   2        3.17        1.47      2.62 o
  -8   4   2        3.98        2.55      2.48 o
  -7   4   2       15.14       13.10      3.33 o
  -6   4   2       18.63       20.00      5.48 o
  -5   4   2       20.46       20.54      2.83 o
  -4   4   2       36.94       37.49      2.25 o
  -3   4   2      151.07      153.73      7.85 o
  -2   4   2        0.59        0.81      0.98 o
  -1   4   2      115.52      113.72      4.10 o
   0   4   2      105.33       95.28      3.36 o
   1   4   2       68.36       68.64      2.90 o
   2   4   2      252.01      247.24      5.90 o
   3   4   2       19.01       15.85      2.72 o
   4   4   2       40.89       37.13      2.95 o
   5   4   2        3.02        2.45      1.43 o
   6   4   2       13.52       11.39      2.29 o
   7   4   2        0.51        0.83      2.16 o
   8   4   2       12.36       16.86      9.27 o
   9   4   2        4.35        4.91      3.08 o
  10   4   2        0.03       -0.87      2.90 o
  -9   5   2        0.24       -1.13      2.75 o
  -8   5   2       10.70        9.49      3.41 o
  -7   5   2       22.60       26.36      4.61 o
  -6   5   2       28.21       22.95      4.13 o
  -5   5   2       62.84       73.41      5.87 o
  -4   5   2      115.64      126.43      9.39 o
  -3   5   2       85.04       84.80      4.62 o
  -2   5   2      130.32      125.89      4.82 o
  -1   5   2      196.26      187.25     15.89 o
   0   5   2       91.38       95.34      4.22 o
   1   5   2       20.98       18.39      1.97 o
   2   5   2      125.41      126.09      5.12 o
   3   5   2       24.48       21.43      7.99 o
   4   5   2       28.31       21.61      4.71 o
   5   5   2       15.26       13.19      3.01 o
   6   5   2       22.91       22.77      5.89 o
   7   5   2       36.15       29.96      8.81 o
   8   5   2       13.62       13.22      4.97 o
  -8   6   2        1.74        3.02      3.07 o
  -7   6   2        1.68       -0.13      2.97 o
  -6   6   2        0.59       -2.14      2.56 o
  -5   6   2        7.12        0.02      5.07 o
  -4   6   2       44.68       47.95      5.20 o
  -3   6   2       19.25       18.33      3.89 o
  -2   6   2      140.17      158.85      6.08 o
  -1   6   2       18.63       11.46      3.34 o
   0   6   2       28.16       34.52      4.92 o
   1   6   2       50.10       46.47      4.88 o
   2   6   2        4.25        5.63      2.57 o
   3   6   2       10.42        7.07      2.93 o
   4   6   2        6.12        8.91      4.50 o
   5   6   2        4.01        8.81      4.71 o
   6   6   2       13.62        8.82      8.45 o
   7   6   2        0.79       -1.92      2.74 o
  -5   7   2        0.12       -2.97      4.10 o
  -4   7   2        1.27        3.17      4.71 o
  -3   7   2        0.22       -2.43      2.43 o
  -2   7   2       26.61       23.89      4.34 o
  -1   7   2       45.26       46.85      4.42 o
   0   7   2        7.99        5.57      3.01 o
   1   7   2        2.79       -0.28      2.67 o
   2   7   2       11.74       10.73      3.63 o
   3   7   2        3.03       -0.35      2.72 o
   4   7   2        8.67       16.52      6.81 o
   5   7   2        2.28       -1.18      2.93 o
 -12   0   3       11.15        7.17      5.12 o
 -11   0   3       33.08       42.61      7.68 o
 -10   0   3        1.90        2.46      3.58 o
  -9   0   3      117.84      138.57      6.44 o
  -8   0   3       19.68       20.96      3.48 o
  -7   0   3       68.12       80.37      4.18 o
  -6   0   3      107.01      101.01      6.66 o
  -5   0   3      114.50      114.04      4.22 o
  -4   0   3      139.85      151.63      4.62 o
  -3   0   3       16.01       16.54      1.64 o
  -2   0   3       11.71       14.95      1.64 o
  -1   0   3     1098.68     1018.20     13.02 o
   0   0   3       21.16       20.07      1.23 o
   1   0   3     1116.47     1094.47     17.41 o
   2   0   3      825.73      793.69     14.44 o
   3   0   3      615.83      605.55     14.50 o
   4   0   3      167.18      159.90      4.85 o
   5   0   3      342.93      375.54     11.74 o
   6   0   3       15.79       17.15      2.04 o
   7   0   3      202.75      182.24     11.48 o
   8   0   3        3.41        3.79      3.58 o
   9   0   3       40.51       49.27      8.09 o
  10   0   3       13.96        8.29      5.32 o
  11   0   3        4.43        0.82      4.61 o
 -12   1   3       14.14       19.37      7.43 o
 -11   1   3        0.76        1.91      2.87 o
 -10   1   3       10.55        8.27      3.68 o
  -9   1   3       43.61       43.11      3.57 o
  -8   1   3       43.23       45.39      2.99 o
  -7   1   3       74.84       75.53      4.94 o
  -6   1   3      364.03      392.39      7.58 o
  -5   1   3      215.03      222.85      7.93 o
  -4   1   3        5.11        4.61      0.73 o
  -3   1   3     1036.68      940.98     20.09 o
  -2   1   3      528.40      485.56      6.68 o
  -1   1   3     1311.66     1297.80     14.16 o
   0   1   3     1444.87     1419.02     13.94 o
   1   1   3     1627.18     1579.15     18.55 o
   2   1   3      833.16      851.43     10.40 o
   3   1   3      172.65      178.48      4.53 o
   4   1   3      185.03      183.23      4.29 o
   5   1   3      562.72      514.12     21.20 o
   6   1   3       87.41       87.74      5.62 o
   7   1   3      157.82      163.22      5.64 o
   8   1   3      257.29      284.40     11.33 o
   9   1   3        4.48       -1.09      2.27 o
  10   1   3        2.23        1.70      4.71 o
  11   1   3        1.39        1.19      2.99 o
 -12   2   3        0.77       -3.48      4.61 o
 -11   2   3        8.36        8.79      3.22 o
 -10   2   3        4.45        2.77      3.08 o
  -9   2   3       38.02       40.24      3.97 o
  -8   2   3       13.25       13.75      2.77 o
  -7   2   3      185.13      199.66      6.05 o
  -6   2   3      322.07      333.32      6.21 o
  -5   2   3      103.21      111.68      3.54 o
  -4   2   3      682.85      665.49      8.89 o
  -3   2   3      549.86      547.65      7.30 o
  -2   2   3      613.89      601.80     11.34 o
  -1   2   3     1033.07      986.74     13.82 o
   0   2   3      277.36      277.95      4.65 o
   1   2   3     1861.65     1832.83     16.50 o
   2   2   3       86.55       85.78      3.96 o
   3   2   3      641.15      584.90     10.41 o
   4   2   3      179.89      165.67      6.38 o
   5   2   3      162.53      171.29      5.39 o
   6   2   3       50.86       53.48      3.44 o
   7   2   3       72.09       66.20      4.11 o
   8   2   3       84.42       87.91      4.93 o
   9   2   3       14.33       10.78      3.54 o
  10   2   3       15.42        6.57      3.42 o
  11   2   3        0.88        0.87      3.32 o
 -11   3   3        1.39        0.04      2.45 o
 -10   3   3        9.15        4.88      2.93 o
  -9   3   3        3.92        2.04      2.33 o
  -8   3   3       35.66       40.76      4.70 o
  -7   3   3        2.00        1.52      1.65 o
  -6   3   3       99.78      116.80      6.18 o
  -5   3   3       45.15       46.81      2.28 o
  -4   3   3       87.29       78.43      3.26 o
  -3   3   3       38.64       44.13      3.54 o
  -2   3   3      201.45      209.27      6.10 o
  -1   3   3      613.28      649.95      8.81 o
   0   3   3     1112.72     1073.57     13.35 o
   1   3   3      430.86      469.11      6.51 o
   2   3   3      112.86      109.33      2.39 o
   3   3   3      144.05      153.22      4.83 o
   4   3   3      176.37      173.94      5.43 o
   5   3   3       93.49       99.85      8.08 o
   6   3   3       45.04       48.83      3.66 o
   7   3   3       17.06       18.48      2.80 o
   8   3   3        2.11        1.44      2.30 o
   9   3   3        4.20        2.97      2.23 o
  10   3   3        5.94        3.02      3.47 o
 -11   4   3        0.43       -0.10      3.15 o
 -10   4   3        1.72        1.61      2.93 o
  -9   4   3       21.66       15.86      3.92 o
  -8   4   3       32.12       31.05      7.63 o
  -7   4   3       33.65       24.78      4.01 o
  -6   4   3       81.66       86.52      6.08 o
  -5   4   3       60.91       53.50      3.28 o
  -4   4   3      257.31      269.74      8.25 o
  -3   4   3       26.26       28.82      2.35 o
  -2   4   3      697.37      714.54     12.46 o
  -1   4   3       48.73       53.93      3.08 o
   0   4   3      403.75      392.82     11.82 o
   1   4   3       16.43       15.58      2.07 o
   2   4   3       23.72       24.63      1.97 o
   3   4   3      151.42      155.83      6.98 o
   4   4   3      123.69      122.75     10.46 o
   5   4   3        6.99        8.09      1.88 o
   6   4   3        4.47        6.99      2.09 o
   7   4   3       12.59        9.73      2.34 o
   8   4   3        5.42        4.38      3.43 o
   9   4   3        4.02        3.43      3.09 o
  -9   5   3        1.92        2.20      3.14 o
  -8   5   3        3.09        1.12      2.64 o
  -7   5   3        0.66        0.81      2.33 o
  -6   5   3        2.08        1.93      2.43 o
  -5   5   3       41.97       37.81      4.31 o
  -4   5   3      127.41      126.73     10.65 o
  -3   5   3      121.87      132.26      7.94 o
  -2   5   3       36.90       41.72      3.90 o
  -1   5   3       30.73       29.81      3.12 o
   0   5   3       77.43       76.87      5.23 o
   1   5   3       43.27       47.59      5.47 o
   2   5   3       37.57       43.24      4.71 o
   3   5   3        5.89        7.08      1.98 o
   4   5   3       45.37       55.45      4.97 o
   5   5   3       12.07       15.18      3.21 o
   6   5   3       37.03       38.38     10.30 o
   7   5   3       27.93       30.82      4.80 o
   8   5   3       14.48       16.73      4.12 o
  -8   6   3        2.64       -0.95      3.07 o
  -7   6   3        6.32        6.07      3.40 o
  -6   6   3        7.51        9.52      3.47 o
  -5   6   3        1.84        2.67      2.64 o
  -4   6   3       16.65       10.17      5.43 o
  -3   6   3        1.23        1.22      1.74 o
  -2   6   3       87.15       95.79      9.07 o
  -1   6   3       96.94      117.42      7.38 o
   0   6   3       43.59       48.68      3.90 o
   1   6   3       43.43       33.79      4.49 o
   2   6   3        2.26        2.74      2.24 o
   3   6   3       24.32       31.82      4.92 o
   4   6   3        1.86        1.78      2.53 o
   5   6   3        1.39       -0.31      3.48 o
   6   6   3        3.84        5.53      4.61 o
   7   6   3        0.42       -0.64      2.93 o
  -5   7   3        0.87       -2.43      2.43 o
  -4   7   3        4.01       -0.72      3.99 o
  -3   7   3        1.81        0.00      4.10 o
  -2   7   3        7.14       13.59      4.46 o
  -1   7   3      100.03      108.22      7.98 o
   0   7   3        9.12       13.16      3.69 o
   1   7   3       10.94       15.53      3.90 o
   2   7   3        0.11       -0.51      2.61 o
   3   7   3        3.90        2.66      3.21 o
   4   7   3        6.35       13.11      4.05 o
 -12   0   4        2.85        2.05      4.30 o
 -11   0   4       10.07       14.54      5.22 o
 -10   0   4       24.34       24.58      5.73 o
  -9   0   4        1.66        1.67      3.02 o
  -8   0   4      112.68      130.61     14.49 o
  -7   0   4      121.28      126.79      5.25 o
  -6   0   4      118.73      119.62      4.73 o
  -5   0   4     1119.06     1012.36     22.68 o
  -4   0   4       62.62       58.55      2.78 o
  -3   0   4     1030.30      984.52     23.05 o
  -2   0   4     5312.24     5293.85    104.50 o
  -1   0   4      197.46      165.76      3.41 o
   0   0   4      758.12      808.17     11.03 o
   1   0   4        0.83        0.57      0.42 o
   2   0   4       92.32       77.89      5.02 o
   3   0   4      542.08      594.26     11.45 o
   4   0   4      149.49      164.76      5.08 o
   5   0   4       16.28       18.68      3.53 o
   6   0   4        1.85       -0.61      2.35 o
   7   0   4       45.05       46.91      7.17 o
   8   0   4        0.51        0.51      3.28 o
   9   0   4       62.07       79.18      9.93 o
  10   0   4       11.27        7.37      4.61 o
  11   0   4        4.67       -0.61      4.20 o
 -12   1   4        8.98        7.49      3.94 o
 -11   1   4        1.78        4.41      2.82 o
 -10   1   4       21.86       19.26      2.86 o
  -9   1   4       45.31       47.59      3.62 o
  -8   1   4       30.77       37.33      3.22 o
  -7   1   4      351.56      334.87     15.78 o
  -6   1   4       30.82       36.43      2.95 o
  -5   1   4      281.46      295.55      5.39 o
  -4   1   4       40.08       34.52      2.23 o
  -3   1   4     1580.61     1638.71     22.15 o
  -2   1   4     3319.19     3323.18     51.19 o
  -1   1   4     1927.00     1701.63     18.44 o
   0   1   4     1040.01      987.37      9.48 o
   1   1   4      803.37      733.68      8.29 o
   2   1   4      128.45      119.92      4.16 o
   3   1   4       44.25       51.00      4.79 o
   4   1   4        0.81        3.07      0.81 o
   5   1   4       96.46      109.32      4.13 o
   6   1   4       44.97       42.84      3.48 o
   7   1   4       86.19       89.24     10.76 o
   8   1   4        2.07        3.34      2.43 o
   9   1   4        6.69        9.42      3.41 o
  10   1   4        3.72        4.44      3.21 o
  11   1   4        5.71       -0.36      3.47 o
 -12   2   4        1.45        2.76      4.61 o
 -11   2   4        6.86        9.16      3.43 o
 -10   2   4        7.64        5.39      5.74 o
  -9   2   4       10.66       10.95      2.91 o
  -8   2   4       72.70       81.84      4.27 o
  -7   2   4       31.97       26.93      2.70 o
  -6   2   4       17.28       17.76      2.85 o
  -5   2   4      369.46      367.90     12.37 o
  -4   2   4      290.23      275.37      4.77 o
  -3   2   4      405.66      386.48      7.19 o
  -2   2   4       70.18       71.03      2.83 o
  -1   2   4      769.61      782.07      9.71 o
   0   2   4      729.00      710.24      8.40 o
   1   2   4     1010.93     1037.35     11.65 o
   2   2   4      251.89      266.97      4.63 o
   3   2   4      544.04      541.73     10.12 o
   4   2   4       12.37        9.03      1.85 o
   5   2   4      105.69      108.11      4.34 o
   6   2   4      152.80      141.92      5.34 o
   7   2   4      203.89      192.96     14.61 o
   8   2   4        9.53        7.61      3.50 o
   9   2   4       29.77       24.65      7.99 o
  10   2   4        2.58        0.09      3.12 o
 -11   3   4        0.90        1.54      2.90 o
 -10   3   4       31.31       27.45      4.69 o
  -9   3   4        2.17       -0.29      2.17 o
  -8   3   4       31.86       39.80      4.60 o
  -7   3   4       66.48       68.49      5.42 o
  -6   3   4       44.12       45.17      3.10 o
  -5   3   4      262.27      263.91     14.75 o
  -4   3   4      108.59      117.56      3.88 o
  -3   3   4      161.92      162.65      4.62 o
  -2   3   4       44.30       42.96      2.48 o
  -1   3   4       28.63       28.60      2.31 o
   0   3   4      680.37      721.43      9.93 o
   1   3   4      182.22      188.29      3.79 o
   2   3   4      106.85      132.08      3.65 o
   3   3   4      344.78      347.82      8.04 o
   4   3   4        3.72        3.05      1.78 o
   5   3   4       33.06       31.89      2.97 o
   6   3   4       26.45       19.75      5.39 o
   7   3   4       20.64       18.66      2.87 o
   8   3   4       10.29        6.45      2.25 o
   9   3   4        2.73        5.33      7.27 o
  10   3   4        0.94       -0.58      3.99 o
 -11   4   4        5.25        4.45      3.67 o
 -10   4   4        4.47        5.53      3.18 o
  -9   4   4        8.78        6.01      3.01 o
  -8   4   4       19.85       25.56      8.04 o
  -7   4   4       23.24       27.06      4.21 o
  -6   4   4       16.75       13.59      3.12 o
  -5   4   4       83.67       87.55      3.51 o
  -4   4   4       52.73       51.38      7.78 o
  -3   4   4       77.27       78.08      5.44 o
  -2   4   4       38.47       35.08      6.00 o
  -1   4   4      127.78      146.94     12.90 o
   0   4   4      188.73      201.24     12.53 o
   1   4   4      131.57      136.91      8.05 o
   2   4   4       40.64       43.56      4.51 o
   3   4   4       38.66       33.34      6.75 o
   4   4   4        0.20        2.90      1.39 o
   5   4   4       75.60       70.17      4.34 o
   6   4   4      117.78      128.39      6.88 o
   7   4   4        5.76        5.91      2.31 o
   8   4   4       10.44        7.61      3.45 o
   9   4   4        5.21        8.95      3.51 o
  -9   5   4        4.17        1.69      3.12 o
  -8   5   4        3.48        1.52      3.13 o
  -7   5   4       10.34       13.05      8.20 o
  -6   5   4       12.76        7.16      3.12 o
  -5   5   4      100.83      101.97      5.22 o
  -4   5   4       73.72       71.29      6.75 o
  -3   5   4      203.82      213.62      9.06 o
  -2   5   4       12.98       16.04      3.30 o
  -1   5   4       75.72       87.67      6.54 o
   0   5   4       18.08       13.90      2.18 o
   1   5   4       37.78       29.35      3.84 o
   2   5   4       33.89       38.26      4.52 o
   3   5   4       36.67       44.33      3.97 o
   4   5   4       18.06       15.40      2.82 o
   5   5   4        4.50        1.70      2.43 o
   6   5   4        6.88        6.34      2.75 o
   7   5   4       28.07       23.43      4.22 o
   8   5   4        0.52        0.67      4.35 o
  -8   6   4        0.26        2.75      3.29 o
  -7   6   4        9.72        7.95      3.54 o
  -6   6   4       15.90        7.67      4.76 o
  -5   6   4       14.18        6.69      6.30 o
  -4   6   4       25.70       28.58      4.18 o
  -3   6   4       22.39       20.15      2.95 o
  -2   6   4       47.92       48.20      3.95 o
  -1   6   4       16.04       13.36      2.56 o
   0   6   4       36.58       31.76      4.49 o
   1   6   4       15.60       13.19      3.33 o
   2   6   4       53.37       40.38      5.00 o
   3   6   4       12.02        9.13      3.04 o
   4   6   4       41.36       51.45      5.97 o
   5   6   4        3.50       -0.91      2.42 o
   6   6   4        4.16        2.31      3.25 o
  -5   7   4        1.46        2.06      3.79 o
  -4   7   4        7.11       12.06      4.04 o
  -3   7   4        2.32        0.82      4.20 o
  -2   7   4       17.49       17.97      3.31 o
  -1   7   4       17.35       12.41      3.59 o
   0   7   4        4.49        2.56      2.75 o
   1   7   4        3.45        3.59      3.01 o
   2   7   4        0.37        0.60      2.81 o
   3   7   4        0.34        2.18      2.89 o
   4   7   4        2.95        0.28      3.79 o
 -12   0   5        2.67        5.73      5.12 o
 -11   0   5        0.17        3.28      4.10 o
 -10   0   5        0.42        0.84      1.75 o
  -9   0   5      160.68      172.57      7.12 o
  -8   0   5       26.76       32.90      9.27 o
  -7   0   5       40.09       41.51      3.28 o
  -6   0   5      159.29      176.44     13.73 o
  -5   0   5      115.42      114.14      4.41 o
  -4   0   5      161.91      158.30      6.76 o
  -3   0   5      221.37      196.87      7.49 o
  -2   0   5      214.00      214.96      7.49 o
  -1   0   5     1119.34     1065.82     14.41 o
   0   0   5       23.64       21.52      1.36 o
   1   0   5      380.16      362.48     32.85 o
   2   0   5       35.29       35.22      2.20 o
   3   0   5       12.20       12.60      1.55 o
   4   0   5      338.23      337.95      8.22 o
   5   0   5       45.53       46.94      2.94 o
   6   0   5        0.53       -1.54      1.54 o
   7   0   5        6.08        3.79      3.07 o
   8   0   5        0.41       -2.46      2.46 o
   9   0   5        0.62       -2.25      3.28 o
  10   0   5        2.07       -3.17      3.17 o
 -12   1   5        8.78       18.03      6.45 o
 -11   1   5       25.23       26.86      7.90 o
 -10   1   5       37.23       34.20      3.49 o
  -9   1   5        6.63        3.81      2.10 o
  -8   1   5       24.45       32.83      3.87 o
  -7   1   5      286.26      290.00      6.05 o
  -6   1   5        3.79        4.19      1.07 o
  -5   1   5       72.87       78.96      3.05 o
  -4   1   5      264.58      282.94      7.08 o
  -3   1   5     2016.12     1977.74     25.20 o
  -2   1   5      789.21      789.14     11.85 o
  -1   1   5      112.88      107.66      4.28 o
   0   1   5       26.70       26.73      1.46 o
   1   1   5      114.92      119.81      2.87 o
   2   1   5      710.09      751.71     11.68 o
   3   1   5      796.81      867.89      9.91 o
   4   1   5      130.98      147.96      6.38 o
   5   1   5      121.46      104.33      4.12 o
   6   1   5        6.46        4.77      1.53 o
   7   1   5       31.28       20.11     15.36 o
   8   1   5       62.63       62.12     11.83 o
   9   1   5        8.74        7.81      3.49 o
  10   1   5       19.99       11.29      4.18 o
 -12   2   5        1.32       -2.87      4.10 o
 -11   2   5       13.28        9.47      6.04 o
 -10   2   5        5.02        8.40      3.89 o
  -9   2   5       35.68       26.96      4.01 o
  -8   2   5        1.11        2.21      1.73 o
  -7   2   5       14.20       15.71      2.03 o
  -6   2   5       10.99       11.89      2.15 o
  -5   2   5      874.12      868.93     18.50 o
  -4   2   5     1260.04     1307.04     17.74 o
  -3   2   5        6.57        4.11      1.40 o
  -2   2   5     3634.04     3602.64     71.21 o
  -1   2   5      396.45      434.55      9.26 o
   0   2   5     1019.23     1094.59     12.12 o
   1   2   5      776.51      779.38     10.76 o
   2   2   5       40.55       34.19      2.21 o
   3   2   5       51.09       48.48      2.87 o
   4   2   5       45.89       64.59      9.07 o
   5   2   5      120.96      107.90      8.18 o
   6   2   5       77.42       79.82      4.37 o
   7   2   5       12.34       10.69      2.38 o
   8   2   5        3.70        7.75      3.06 o
   9   2   5       14.34       17.20      4.22 o
  10   2   5        1.84        2.28      4.61 o
 -11   3   5        9.40        9.35      6.10 o
 -10   3   5        4.58        1.55      2.49 o
  -9   3   5        0.72        0.58      2.09 o
  -8   3   5        9.08        5.59      2.46 o
  -7   3   5        3.86        2.02      1.94 o
  -6   3   5       64.58       59.86      5.44 o
  -5   3   5      103.88       96.58      7.72 o
  -4   3   5       39.48       38.69      4.12 o
  -3   3   5       67.57       71.60      4.18 o
  -2   3   5      100.53       99.94      4.84 o
  -1   3   5      154.04      148.51      9.25 o
   0   3   5      976.32     1054.71     13.54 o
   1   3   5       38.97       42.68      2.61 o
   2   3   5      142.40      145.92      5.92 o
   3   3   5       59.70       55.89      7.47 o
   4   3   5       39.38       39.33      7.04 o
   5   3   5       96.59       89.60      4.62 o
   6   3   5       38.73       36.30      5.26 o
   7   3   5       20.00       22.73      3.89 o
   8   3   5       14.17        9.70      2.63 o
   9   3   5        1.09        2.18      3.18 o
 -11   4   5        1.07        1.23      3.26 o
 -10   4   5        0.79        2.57      2.78 o
  -9   4   5        8.06       11.34      3.43 o
  -8   4   5       20.12       12.65      3.10 o
  -7   4   5       68.73       79.53      6.25 o
  -6   4   5      122.57      122.58      5.50 o
  -5   4   5        3.68        2.73      3.50 o
  -4   4   5      114.22      114.45      4.43 o
  -3   4   5       20.96       18.20      2.13 o
  -2   4   5       21.94       23.03      2.37 o
  -1   4   5       82.89       84.45      7.28 o
   0   4   5      193.24      204.36      7.38 o
   1   4   5       96.59      108.52      4.21 o
   2   4   5      221.11      221.91      7.42 o
   3   4   5       84.82       86.13      4.43 o
   4   4   5        8.62        7.04      2.01 o
   5   4   5      150.94      141.55     10.45 o
   6   4   5       85.35      100.34      5.46 o
   7   4   5        4.16        3.89      2.10 o
   8   4   5        2.88        2.22      3.23 o
   9   4   5        4.20        2.45      3.18 o
  -9   5   5        4.21        4.32      3.21 o
  -8   5   5        5.07        6.44      3.28 o
  -7   5   5        5.86        5.02      3.01 o
  -6   5   5       20.02       22.60      4.72 o
  -5   5   5        9.12        5.39      1.73 o
  -4   5   5      166.01      169.76      6.00 o
  -3   5   5       64.98       69.70      4.06 o
  -2   5   5       45.99       39.89      6.76 o
  -1   5   5       66.10       60.16      4.65 o
   0   5   5       79.11       79.46      4.59 o
   1   5   5       45.20       47.69      8.96 o
   2   5   5       70.37       58.27      5.31 o
   3   5   5        5.82        8.00      3.19 o
   4   5   5       44.31       47.28      5.09 o
   5   5   5        4.83       -0.33      1.71 o
   6   5   5       25.23       36.15      7.17 o
   7   5   5        5.24        2.60      2.79 o
  -8   6   5        8.67       13.15      4.41 o
  -7   6   5        4.63        4.83      3.46 o
  -6   6   5       23.45       22.29      4.71 o
  -5   6   5       12.31       14.59      4.64 o
  -4   6   5       18.40       13.66      3.22 o
  -3   6   5       19.62       16.11      3.80 o
  -2   6   5       10.56       11.04      3.89 o
  -1   6   5       46.89       39.00      8.40 o
   0   6   5       12.60       15.67      3.55 o
   1   6   5       62.49       59.57      9.42 o
   2   6   5       14.41       12.83      3.36 o
   3   6   5        9.68        4.60      2.89 o
   4   6   5        3.23        4.03      3.00 o
   5   6   5        4.45        3.59      3.07 o
   6   6   5        0.28        1.01      3.18 o
  -5   7   5        1.93        2.91      3.05 o
  -4   7   5       11.54       11.67      5.63 o
  -3   7   5        2.57       -1.25      2.85 o
  -2   7   5        1.14        0.44      2.34 o
  -1   7   5       11.26       11.29      3.58 o
   0   7   5        2.99        0.49      2.73 o
   1   7   5        5.11        4.98      3.21 o
   2   7   5        3.10        2.59      3.27 o
   3   7   5        8.34       12.29      4.05 o
 -12   0   6        6.82        4.91      5.32 o
 -11   0   6        0.01        1.23      3.58 o
 -10   0   6        1.08        0.17      1.94 o
  -9   0   6       49.87       47.48      4.18 o
  -8   0   6      143.71      148.59      7.02 o
  -7   0   6       73.29       76.32      7.22 o
  -6   0   6       55.29       50.24      3.33 o
  -5   0   6       35.76       32.88      3.48 o
  -4   0   6       38.80       44.86      3.99 o
  -3   0   6      172.94      171.23      7.18 o
  -2   0   6      892.96      828.25     20.72 o
  -1   0   6      674.78      699.75     10.60 o
   0   0   6        0.69        0.28      0.51 o
   1   0   6      100.59       90.00      5.56 o
   2   0   6      655.13      687.49     13.39 o
   3   0   6      618.09      653.58     21.17 o
   4   0   6       13.04        8.94      5.10 o
   5   0   6        0.61        0.41      1.95 o
   6   0   6       43.73       36.87      6.14 o
   7   0   6       15.85       14.95      4.71 o
   8   0   6       37.69       35.95      7.27 o
   9   0   6       30.39       29.50      6.96 o
  10   0   6       12.14       13.92      6.25 o
 -12   1   6        1.45       -3.89      3.89 o
 -11   1   6        6.58        7.50      3.00 o
 -10   1   6        4.35        2.07      2.21 o
  -9   1   6      103.22      111.51      4.08 o
  -8   1   6       11.72        8.12      1.80 o
  -7   1   6       94.76       92.07      4.30 o
  -6   1   6      257.34      249.83      5.31 o
  -5   1   6      631.32      606.32     12.67 o
  -4   1   6       45.53       49.87      3.43 o
  -3   1   6     2218.74     2117.28     27.10 o
  -2   1   6      195.21      187.03      4.71 o
  -1   1   6     1018.00      986.81     11.01 o
   0   1   6      801.52      781.05     11.30 o
   1   1   6      346.47      317.12      8.08 o
   2   1   6      717.08      735.33      9.61 o
   3   1   6      127.91      133.51      2.65 o
   4   1   6      224.59      216.04      6.33 o
   5   1   6       22.84       20.76      2.28 o
   6   1   6       22.41       23.06      3.24 o
   7   1   6       26.42       25.43      4.61 o
   8   1   6       10.30       11.53      4.41 o
   9   1   6        4.86        4.39      3.18 o
  10   1   6        0.46       -0.80      5.32 o
 -12   2   6        1.56        4.24      3.29 o
 -11   2   6        2.17        0.31      2.35 o
 -10   2   6        1.43       -1.54      2.46 o
  -9   2   6       29.57       28.52      4.02 o
  -8   2   6        6.42        7.97      3.38 o
  -7   2   6       52.90       55.60      3.98 o
  -6   2   6       26.28       22.81      2.11 o
  -5   2   6      722.95      700.08     12.25 o
  -4   2   6      367.65      387.84      9.08 o
  -3   2   6        8.62        6.14      1.83 o
  -2   2   6       95.90       81.77      3.05 o
  -1   2   6      634.46      704.35     13.46 o
   0   2   6      209.45      209.84      4.94 o
   1   2   6        2.42        2.40      0.63 o
   2   2   6      459.96      445.64      6.54 o
   3   2   6      268.61      252.02      7.98 o
   4   2   6       25.55       22.42      5.68 o
   5   2   6       86.42       96.25     10.17 o
   6   2   6       48.23       66.88      5.31 o
   7   2   6       25.83       20.08      2.92 o
   8   2   6        9.43        5.96      3.54 o
   9   2   6       19.46       21.76      4.96 o
 -11   3   6        7.41       15.78      4.10 o
 -10   3   6        8.29       13.48      3.95 o
  -9   3   6       46.24       48.27      5.44 o
  -8   3   6       63.32       55.37      5.28 o
  -7   3   6       33.22       31.42      4.01 o
  -6   3   6       36.27       35.48      4.10 o
  -5   3   6      127.14      127.58      5.91 o
  -4   3   6       63.37       64.82      5.55 o
  -3   3   6      295.24      270.38      6.64 o
  -2   3   6      130.92      149.94      5.77 o
  -1   3   6      289.34      276.06      5.15 o
   0   3   6        5.26        6.04      0.92 o
   1   3   6      484.87      494.57     12.96 o
   2   3   6       19.66       16.83      3.56 o
   3   3   6      314.21      322.99      9.35 o
   4   3   6      446.64      443.26      8.96 o
   5   3   6      144.41      158.74      8.27 o
   6   3   6       43.72       47.95      4.01 o
   7   3   6        1.77        2.40      1.99 o
   8   3   6        4.60        3.12      2.35 o
   9   3   6        4.24        5.87      3.66 o
 -11   4   6        5.16        4.04      3.44 o
 -10   4   6        0.19        0.01      5.73 o
  -9   4   6        1.57        1.83      2.62 o
  -8   4   6        2.47       -1.06      2.02 o
  -7   4   6       41.13       50.86      5.40 o
  -6   4   6       87.67       85.55      6.76 o
  -5   4   6      101.91      100.84      5.41 o
  -4   4   6        5.34        4.72      1.36 o
  -3   4   6        2.17        2.00      1.14 o
  -2   4   6        8.35        5.60      1.71 o
  -1   4   6      194.76      200.19      6.90 o
   0   4   6      108.14      109.25      5.24 o
   1   4   6       66.22       63.05      5.51 o
   2   4   6       23.28       21.91      6.33 o
   3   4   6       44.06       45.22      3.10 o
   4   4   6       85.76       98.18      5.28 o
   5   4   6       36.88       25.14      3.31 o
   6   4   6       16.30       15.34      4.23 o
   7   4   6        3.25        0.77      2.01 o
   8   4   6        0.19        0.99      2.31 o
  -9   5   6        0.31        0.21      3.00 o
  -8   5   6        0.29        0.77      2.68 o
  -7   5   6       21.60       21.42      6.75 o
  -6   5   6       23.56       24.41      3.32 o
  -5   5   6       19.09       21.78      2.69 o
  -4   5   6       94.02      106.79      7.30 o
  -3   5   6      119.17      115.91      5.21 o
  -2   5   6       89.55       98.13      9.61 o
  -1   5   6       36.65       30.87      3.14 o
   0   5   6       11.51       10.87      2.08 o
   1   5   6        8.10        4.57      2.29 o
   2   5   6       42.49       40.51      4.91 o
   3   5   6        1.82        3.18      2.00 o
   4   5   6       25.14       30.11      3.78 o
   5   5   6        3.03        0.68      2.07 o
   6   5   6        2.36        1.84      2.29 o
   7   5   6        8.82        6.09      3.02 o
  -8   6   6        2.92        5.40      3.64 o
  -7   6   6       12.65       13.83      4.09 o
  -6   6   6       10.25        7.64      3.54 o
  -5   6   6        1.11        0.90      2.51 o
  -4   6   6        8.43        9.28      2.78 o
  -3   6   6        7.09        7.73      2.76 o
  -2   6   6       10.89       13.05      2.66 o
  -1   6   6        1.38        1.36      2.20 o
   0   6   6        6.78        3.84      2.81 o
   1   6   6       14.75       10.38      3.43 o
   2   6   6       33.14       35.80      5.04 o
   3   6   6        0.71       -0.68      2.28 o
   4   6   6        5.25        3.47      3.12 o
   5   6   6        3.02        1.36      2.87 o
  -5   7   6        0.04        1.41      3.00 o
  -4   7   6        0.75       -1.05      3.38 o
  -3   7   6        5.07        2.53      4.56 o
  -2   7   6        0.01       -1.29      2.49 o
  -1   7   6        0.97        0.02      2.79 o
   0   7   6        1.70        0.00      3.74 o
   1   7   6        0.24        1.87      2.83 o
   2   7   6        4.74        3.75      3.34 o
 -12   0   7        0.64        1.33      4.20 o
 -11   0   7        0.05       -1.84      3.07 o
 -10   0   7        0.89        1.00      2.15 o
  -9   0   7        0.19        0.05      1.57 o
  -8   0   7      147.61      153.25      6.47 o
  -7   0   7       59.06       57.62      3.93 o
  -6   0   7        0.41        0.67      1.01 o
  -5   0   7      724.34      683.55     19.64 o
  -4   0   7      114.50      128.10      6.76 o
  -3   0   7      250.71      241.25      9.33 o
  -2   0   7      561.45      600.37     11.92 o
  -1   0   7      348.95      354.30      6.76 o
   0   0   7      801.07      800.96     12.20 o
   1   0   7      331.37      346.27      6.74 o
   2   0   7      863.78      926.31     17.31 o
   3   0   7       95.16      114.29      4.56 o
   4   0   7       15.19        2.66      3.04 o
   5   0   7       10.27       12.08      3.89 o
   6   0   7        0.10        0.31      2.46 o
   7   0   7        4.52       -2.46      2.46 o
   8   0   7        2.52        4.10      4.10 o
   9   0   7        0.62       -0.61      4.10 o
 -12   1   7        2.49        4.91      5.02 o
 -11   1   7        1.50       -1.29      2.20 o
 -10   1   7       14.87       10.02      2.82 o
  -9   1   7       23.12       23.26      2.98 o
  -8   1   7        6.75        6.21      1.41 o
  -7   1   7       17.36       17.82      1.77 o
  -6   1   7       38.40       30.35      2.24 o
  -5   1   7       20.61       22.73      2.42 o
  -4   1   7       92.25       91.13      4.02 o
  -3   1   7      251.69      245.16      5.86 o
  -2   1   7      129.99      131.16      3.22 o
  -1   1   7      400.42      426.06      6.46 o
   0   1   7     1462.24     1461.65     16.28 o
   1   1   7      173.70      190.23      3.41 o
   2   1   7      119.31      123.48      2.56 o
   3   1   7       41.54       40.01      2.66 o
   4   1   7       16.18       18.77      3.25 o
   5   1   7        2.58        1.66      2.37 o
   6   1   7        5.51        0.47      1.92 o
   7   1   7       25.43       27.62      4.27 o
   8   1   7        2.54        3.39      2.77 o
   9   1   7        3.32        3.48      3.12 o
 -12   2   7        1.36        0.58      2.64 o
 -11   2   7        7.68       12.19      3.51 o
 -10   2   7        9.18       12.33      4.97 o
  -9   2   7       31.79       28.09      4.14 o
  -8   2   7       35.42       33.95      5.06 o
  -7   2   7       26.99       24.47      2.49 o
  -6   2   7      109.38      112.61      5.00 o
  -5   2   7      380.92      407.69     20.47 o
  -4   2   7      351.29      350.68      6.28 o
  -3   2   7        3.41        2.86      0.94 o
  -2   2   7     1207.76     1279.67     15.64 o
  -1   2   7      425.08      434.05     10.53 o
   0   2   7      555.24      574.77     10.01 o
   1   2   7      121.26      143.94      4.25 o
   2   2   7      225.34      256.18     10.23 o
   3   2   7       62.52       66.69      3.99 o
   4   2   7        4.98        2.79      1.32 o
   5   2   7       64.92       58.61      4.28 o
   6   2   7       82.78       82.16      8.20 o
   7   2   7        2.49        0.77      2.32 o
   8   2   7        1.84       -1.57      2.63 o
   9   2   7        1.50       -1.02      2.98 o
 -11   3   7        1.94       -2.46      2.46 o
 -10   3   7        2.43        2.24      2.51 o
  -9   3   7       21.92       30.44      4.59 o
  -8   3   7       21.66       20.95      3.71 o
  -7   3   7      177.18      178.25      6.97 o
  -6   3   7       37.23       38.94      4.23 o
  -5   3   7       83.56       79.75      6.69 o
  -4   3   7        6.34        6.78      2.93 o
  -3   3   7       99.61       94.80      5.64 o
  -2   3   7      274.31      295.68      7.09 o
  -1   3   7       84.10       84.37      3.68 o
   0   3   7       88.11       86.81      2.80 o
   1   3   7       35.09       35.38      2.53 o
   2   3   7       79.23       75.22      4.51 o
   3   3   7      195.44      184.94      9.70 o
   4   3   7       25.83       26.19      3.25 o
   5   3   7      107.61      112.14      4.82 o
   6   3   7        7.20        8.79      2.36 o
   7   3   7       19.33       19.62      4.35 o
   8   3   7        8.04        5.09      3.32 o
 -11   4   7        0.10       -0.14      2.87 o
 -10   4   7        3.28        0.91      2.94 o
  -9   4   7        3.11        3.10      2.73 o
  -8   4   7        1.78        0.91      2.21 o
  -7   4   7       84.17       86.43      6.56 o
  -6   4   7      169.79      168.81      5.91 o
  -5   4   7      189.58      184.25      6.12 o
  -4   4   7       66.19       65.65      3.87 o
  -3   4   7       26.07       26.63      2.71 o
  -2   4   7       50.01       51.74      3.46 o
  -1   4   7       31.35       32.47      3.63 o
   0   4   7       33.69       30.52      6.99 o
   1   4   7       80.43       77.23      6.97 o
   2   4   7       50.42       47.05      5.54 o
   3   4   7      274.49      288.51      7.32 o
   4   4   7       23.53       22.08      6.89 o
   5   4   7      124.74      128.22      5.36 o
   6   4   7       10.92        7.40      2.20 o
   7   4   7        1.35        0.74      1.88 o
   8   4   7        2.25        4.06      2.72 o
  -9   5   7        0.18        0.95      3.33 o
  -8   5   7        1.48        0.77      2.83 o
  -7   5   7        7.09        2.89      2.66 o
  -6   5   7        5.98        7.02      2.77 o
  -5   5   7        7.73        6.90      1.94 o
  -4   5   7       62.50       59.47      5.03 o
  -3   5   7       84.83       87.77      4.76 o
  -2   5   7       20.37       13.52      3.22 o
  -1   5   7       17.82       19.12      3.12 o
   0   5   7       38.81       37.33      4.60 o
   1   5   7        0.23       -1.34      2.20 o
   2   5   7        4.80        5.72      2.58 o
   3   5   7        3.40        4.71      2.92 o
   4   5   7       10.30        7.44      3.09 o
   5   5   7        1.54       -2.03      2.03 o
   6   5   7       16.64       19.76      4.36 o
  -8   6   7       15.20       14.43      4.33 o
  -7   6   7        1.64        2.20      3.15 o
  -6   6   7        1.90        4.65      4.00 o
  -5   6   7        7.11        7.13      3.15 o
  -4   6   7       22.52       27.75      5.22 o
  -3   6   7        4.67        0.99      1.81 o
  -2   6   7       27.83       20.85      2.92 o
  -1   6   7       10.17        8.61      3.11 o
   0   6   7        2.83        4.52      6.30 o
   1   6   7       55.99       54.03     10.96 o
   2   6   7        9.16       15.12      3.98 o
   3   6   7       14.83       14.33      3.99 o
   4   6   7        3.63       10.36      3.73 o
   5   6   7        5.71        4.66      3.47 o
  -4   7   7        3.99        8.89      3.69 o
  -3   7   7        3.90        4.42      2.42 o
  -2   7   7        1.10        0.82      2.48 o
  -1   7   7        0.55        2.11      2.95 o
   0   7   7        1.30        3.01      3.18 o
   1   7   7        0.16       -2.45      2.45 o
 -12   0   8       13.28        9.62      5.22 o
 -11   0   8        2.17        0.88      2.35 o
 -10   0   8       64.83       77.45      6.45 o
  -9   0   8       13.39       16.01      3.02 o
  -8   0   8       60.67       61.36      6.35 o
  -7   0   8        5.31        3.43      1.59 o
  -6   0   8      200.25      233.81     10.45 o
  -5   0   8      182.22      154.17      7.99 o
  -4   0   8      992.29     1031.54     26.87 o
  -3   0   8       69.89       67.82      4.81 o
  -2   0   8       66.07       66.22      4.75 o
  -1   0   8       20.02       19.77      1.72 o
   0   0   8      662.16      679.74     11.13 o
   1   0   8       29.24       27.39      1.98 o
   2   0   8      170.01      166.10      5.79 o
   3   0   8        1.29        0.23      0.70 o
   4   0   8        0.03        0.45      0.93 o
   5   0   8        0.01       -0.72      2.56 o
   6   0   8       27.70       27.14      5.73 o
   7   0   8        1.48        1.43      3.58 o
   8   0   8        0.85        1.84      4.20 o
   9   0   8        0.23        2.46      5.12 o
 -12   1   8        2.43        3.93      2.78 o
 -11   1   8        2.72        3.06      2.37 o
 -10   1   8       16.01       17.80      2.80 o
  -9   1   8       69.58       61.50      6.28 o
  -8   1   8       43.75       40.12      3.27 o
  -7   1   8       95.10       89.98      4.38 o
  -6   1   8      142.48      142.86      6.08 o
  -5   1   8        8.24       10.55      2.66 o
  -4   1   8       24.84       25.39      2.37 o
  -3   1   8      184.84      187.77      5.08 o
  -2   1   8      347.56      366.13      6.37 o
  -1   1   8      273.91      254.78      6.17 o
   0   1   8      997.74      969.00     11.55 o
   1   1   8      146.36      134.83      3.19 o
   2   1   8      139.63      153.11      5.41 o
   3   1   8       27.07       30.92      3.20 o
   4   1   8       43.98       46.44      5.55 o
   5   1   8        7.66        5.42      2.02 o
   6   1   8       50.19       55.66      5.67 o
   7   1   8       19.31       19.06      6.71 o
   8   1   8        0.32       -0.09      2.48 o
   9   1   8        0.66        3.51      3.73 o
 -12   2   8        0.18       -1.72      2.68 o
 -11   2   8        3.26       -0.37      2.48 o
 -10   2   8        0.81       -0.90      1.97 o
  -9   2   8       21.20       15.10      5.15 o
  -8   2   8       47.18       42.06      3.37 o
  -7   2   8       96.58       98.63      5.12 o
  -6   2   8       65.71       66.50      8.25 o
  -5   2   8      345.60      362.49      8.85 o
  -4   2   8       17.59       20.58      2.08 o
  -3   2   8      179.46      176.06      5.15 o
  -2   2   8       51.81       41.78      4.14 o
  -1   2   8      111.80      112.98      4.32 o
   0   2   8      167.98      190.29      4.27 o
   1   2   8      383.76      412.12      7.77 o
   2   2   8       61.19       58.24      4.30 o
   3   2   8        1.25        0.27      0.99 o
   4   2   8        4.78        3.44      1.82 o
   5   2   8      176.21      176.50      5.58 o
   6   2   8        9.16        7.64      2.00 o
   7   2   8       20.23       17.58      3.32 o
   8   2   8        0.96       -1.67      2.73 o
   9   2   8        0.01        0.50      3.09 o
 -11   3   8        8.34       10.40      3.84 o
 -10   3   8        3.98        3.49      2.79 o
  -9   3   8       12.47       14.56      3.58 o
  -8   3   8       46.67       56.83      3.96 o
  -7   3   8       36.73       48.39      4.20 o
  -6   3   8       70.96       68.64      6.86 o
  -5   3   8       77.33       78.86      5.58 o
  -4   3   8       54.28       49.53      3.24 o
  -3   3   8        6.39        6.33      1.48 o
  -2   3   8       24.82       28.41      2.60 o
  -1   3   8       88.81       94.71      3.96 o
   0   3   8       26.75       24.66      1.87 o
   1   3   8       20.16       19.22      2.07 o
   2   3   8       68.94       70.70      3.90 o
   3   3   8      185.53      182.80      5.85 o
   4   3   8      155.63      161.24      5.50 o
   5   3   8       81.15       73.98      4.20 o
   6   3   8       12.21       16.25      4.50 o
   7   3   8        9.53        5.79      3.19 o
   8   3   8        1.61       -1.50      2.51 o
 -10   4   8        3.56        0.84      2.90 o
  -9   4   8        4.55        7.17      3.09 o
  -8   4   8        4.19        7.66      3.07 o
  -7   4   8       99.06      113.18      6.21 o
  -6   4   8       51.27       55.47      3.85 o
  -5   4   8       29.53       27.53      3.23 o
  -4   4   8       59.19       59.09      5.86 o
  -3   4   8       24.35       21.75      5.26 o
  -2   4   8       99.05       97.80      4.67 o
  -1   4   8       24.94       25.79      2.66 o
   0   4   8       42.40       42.76      3.24 o
   1   4   8       65.05       72.91      4.62 o
   2   4   8       31.08       32.96      3.54 o
   3   4   8       31.52       28.58      3.47 o
   4   4   8      131.62      152.49      5.77 o
   5   4   8       28.75       23.26      4.86 o
   6   4   8        6.99       12.73      2.61 o
   7   4   8        0.54        1.10      2.49 o
  -9   5   8        0.32       -1.12      2.67 o
  -8   5   8        2.50        1.09      3.43 o
  -7   5   8        6.30        8.10      3.14 o
  -6   5   8        3.70        2.60      2.37 o
  -5   5   8        6.85        9.72      2.17 o
  -4   5   8        0.76        1.24      2.53 o
  -3   5   8        3.66        6.20      2.00 o
  -2   5   8       73.40       66.58      4.38 o
  -1   5   8       67.90       63.28      9.57 o
   0   5   8        2.09        2.50      2.10 o
   1   5   8       10.79       12.82      3.31 o
   2   5   8        4.92        6.71      2.36 o
   3   5   8       10.73        5.19      4.64 o
   4   5   8        8.22        6.11      2.61 o
   5   5   8        1.25       -0.86      2.25 o
   6   5   8        2.24        0.68      3.31 o
  -7   6   8        1.27       -0.40      2.50 o
  -6   6   8        0.23        0.64      2.42 o
  -5   6   8       10.24       10.34      4.73 o
  -4   6   8        1.69        1.84      1.92 o
  -3   6   8        1.86        0.11      2.11 o
  -2   6   8        9.11       13.72      2.70 o
  -1   6   8        2.23        3.94      2.82 o
   0   6   8        7.54       13.07      3.47 o
   1   6   8        1.55        2.22      2.51 o
   2   6   8        2.06       -0.28      2.51 o
   3   6   8        3.60        3.95      3.05 o
   4   6   8        3.27        1.98      2.99 o
  -3   7   8        0.05       -2.19      2.19 o
  -2   7   8        3.04        2.52      2.90 o
  -1   7   8        0.35       -1.59      2.78 o
   0   7   8        0.43        0.79      4.10 o
 -11   0   9        4.48        3.44      2.58 o
 -10   0   9        7.56        4.25      4.81 o
  -9   0   9       24.55       33.38      5.58 o
  -8   0   9        0.27       -0.63      1.27 o
  -7   0   9        2.48        4.21      1.59 o
  -6   0   9        0.06        0.92      1.43 o
  -5   0   9        0.62       -0.82      0.82 o
  -4   0   9       39.12       32.57      4.10 o
  -3   0   9      881.43      860.78     23.66 o
  -2   0   9       37.90       39.51      4.39 o
  -1   0   9      219.28      232.58      5.73 o
   0   0   9      279.16      257.42      6.08 o
   1   0   9        5.21        4.01      1.05 o
   2   0   9      102.35      107.03     14.37 o
   3   0   9       75.06       87.31      4.51 o
   4   0   9        0.44        2.35      2.46 o
   5   0   9      148.99      149.50     11.37 o
   6   0   9        1.02        3.07      3.48 o
   7   0   9        4.02       -0.72      3.07 o
   8   0   9        0.27       -0.51      3.79 o
 -12   1   9        5.76        7.50      3.32 o
 -11   1   9        6.42        0.57      3.13 o
 -10   1   9       20.64       21.00      4.50 o
  -9   1   9       24.14       30.13      4.57 o
  -8   1   9       93.82       90.05      9.32 o
  -7   1   9       36.35       39.21      9.05 o
  -6   1   9       35.82       31.75      3.22 o
  -5   1   9       45.39       43.18      3.37 o
  -4   1   9      372.16      389.90     15.22 o
  -3   1   9        3.69        5.17      1.15 o
  -2   1   9      226.85      245.04      5.20 o
  -1   1   9      446.81      438.19      6.78 o
   0   1   9      152.94      163.92      4.41 o
   1   1   9      108.00      106.26      5.19 o
   2   1   9      149.42      160.47      4.55 o
   3   1   9       10.33        9.33      1.51 o
   4   1   9        7.45        9.55      1.83 o
   5   1   9       13.35       18.31      3.63 o
   6   1   9        0.73        1.71      4.97 o
   7   1   9        4.06        4.61      3.18 o
   8   1   9        3.96        9.23      6.50 o
 -12   2   9        4.04        4.61      3.28 o
 -11   2   9       11.50        7.71      3.37 o
 -10   2   9        3.06        6.71      2.75 o
  -9   2   9       60.08       62.75      4.92 o
  -8   2   9        2.24        1.26      1.54 o
  -7   2   9       81.26       73.74      5.79 o
  -6   2   9       11.55       10.97      3.43 o
  -5   2   9        1.96        0.95      0.97 o
  -4   2   9      427.01      422.13      9.13 o
  -3   2   9       73.51       74.95      3.63 o
  -2   2   9        4.38        4.56      2.20 o
  -1   2   9       42.03       43.63      2.13 o
   0   2   9      191.57      207.95      4.49 o
   1   2   9       64.22       61.02     10.09 o
   2   2   9       16.42       17.31      2.12 o
   3   2   9        1.58       -0.29      1.68 o
   4   2   9       11.45       12.43      2.98 o
   5   2   9        7.17        5.72      2.28 o
   6   2   9        1.65        1.78      1.96 o
   7   2   9        4.37        4.35      2.97 o
   8   2   9        3.63        2.86      3.61 o
 -11   3   9        2.92        0.37      3.48 o
 -10   3   9        1.85        4.98      2.92 o
  -9   3   9       21.93       20.05      3.92 o
  -8   3   9       39.09       35.74      5.37 o
  -7   3   9      382.74      410.97     11.94 o
  -6   3   9       75.69       76.28      8.02 o
  -5   3   9      201.50      204.16      9.81 o
  -4   3   9       32.62       30.91      2.85 o
  -3   3   9       35.06       32.00      3.20 o
  -2   3   9        0.04        0.42      1.07 o
  -1   3   9       33.13       32.65      3.59 o
   0   3   9       46.67       43.76      3.29 o
   1   3   9       37.63       34.68      3.91 o
   2   3   9       66.76       65.38      4.12 o
   3   3   9        9.80        9.33      2.22 o
   4   3   9      151.13      166.27     11.29 o
   5   3   9        1.67        0.55      1.56 o
   6   3   9        7.72        6.09      5.30 o
   7   3   9        4.11        0.13      2.34 o
 -10   4   9        3.93        1.64      3.11 o
  -9   4   9        9.25        8.01      3.30 o
  -8   4   9       32.05       43.08      5.46 o
  -7   4   9       19.27       12.77      2.92 o
  -6   4   9      197.31      218.91     21.66 o
  -5   4   9       79.21       82.69      6.15 o
  -4   4   9        2.37        4.90      1.53 o
  -3   4   9       16.05       14.85      4.34 o
  -2   4   9       34.08       38.13      4.24 o
  -1   4   9       16.62       14.83      2.21 o
   0   4   9       12.51       12.76      2.90 o
   1   4   9       74.55       74.05      7.12 o
   2   4   9      168.50      176.29     13.33 o
   3   4   9      137.58      140.53      6.72 o
   4   4   9       72.30       70.06     11.67 o
   5   4   9        3.54        2.03      1.87 o
   6   4   9        1.29        1.82      2.30 o
  -9   5   9        7.22       12.89      4.05 o
  -8   5   9        2.66       -0.15      2.75 o
  -7   5   9        2.54        2.63      2.58 o
  -6   5   9        0.01       -1.24      1.58 o
  -5   5   9        1.42        0.13      1.51 o
  -4   5   9       14.61       10.55      2.40 o
  -3   5   9       23.22       23.60      4.48 o
  -2   5   9       64.22       70.44      9.90 o
  -1   5   9       20.04       15.81      3.48 o
   0   5   9        8.88        6.04      2.68 o
   1   5   9       12.34       15.87      3.51 o
   2   5   9        3.78        2.51      2.16 o
   3   5   9        0.48        1.17      2.12 o
   4   5   9        3.19        1.78      4.66 o
   5   5   9        0.73        0.17      2.50 o
  -7   6   9        1.56        0.50      3.06 o
  -6   6   9        0.35       -0.04      2.64 o
  -5   6   9        0.88        0.86      2.02 o
  -4   6   9        9.17        5.59      2.75 o
  -3   6   9        1.52        2.91      2.19 o
  -2   6   9        6.21        4.74      2.61 o
  -1   6   9        8.39        4.98      3.00 o
   0   6   9        2.89        1.02      2.53 o
   1   6   9        4.79       -2.27      2.27 o
   2   6   9        2.53        4.53      3.16 o
   3   6   9        2.10        3.55      3.38 o
 -12   0  10        5.05        3.38      3.58 o
 -11   0  10        1.15        0.20      2.87 o
 -10   0  10        4.80        0.99      2.39 o
  -9   0  10        0.13        1.70      1.84 o
  -8   0  10       12.27        9.92      2.36 o
  -7   0  10        0.11       -0.51      1.54 o
  -6   0  10       18.50       19.46      3.79 o
  -5   0  10        1.15        2.15      1.95 o
  -4   0  10      320.74      339.57     13.33 o
  -3   0  10       19.20       22.74      3.58 o
  -2   0  10      492.31      489.91      9.56 o
  -1   0  10        0.22        0.29      0.94 o
   0   0  10       86.76       88.02      3.56 o
   1   0  10      112.11      117.84      4.12 o
   2   0  10       45.51       49.59      5.55 o
   3   0  10      101.40      105.08      5.94 o
   4   0  10       22.56       13.31      4.61 o
   5   0  10        2.06        3.89      3.58 o
   6   0  10        6.78        4.30      3.58 o
   7   0  10        1.47       -3.17      3.17 o
   8   0  10       12.42        9.73      5.94 o
 -12   1  10        1.67        2.31      2.80 o
 -11   1  10       26.73       28.30      4.81 o
 -10   1  10       25.18       20.45      3.70 o
  -9   1  10        9.34        7.43      1.91 o
  -8   1  10        7.79        7.45      2.21 o
  -7   1  10        0.56        1.79      1.48 o
  -6   1  10       81.93       92.76      5.21 o
  -5   1  10       90.74       98.67      7.28 o
  -4   1  10       59.27       55.09      5.21 o
  -3   1  10       80.58       80.59      3.57 o
  -2   1  10      107.38      109.02      6.53 o
  -1   1  10        0.81        0.74      0.65 o
   0   1  10      263.22      260.89      5.15 o
   1   1  10       62.19       64.01      2.74 o
   2   1  10       21.73       21.53      2.08 o
   3   1  10       28.32       30.38      2.50 o
   4   1  10       58.32       48.48      4.60 o
   5   1  10        8.18        6.15      2.75 o
   6   1  10       75.83       81.59      7.09 o
   7   1  10       10.11       11.05      3.98 o
   8   1  10        3.35       -0.98      3.01 o
 -12   2  10        3.01       -1.07      2.95 o
 -11   2  10        0.88        0.54      2.73 o
 -10   2  10        1.80        1.27      1.86 o
  -9   2  10       12.16       11.90      3.23 o
  -8   2  10       30.73       28.93      3.72 o
  -7   2  10       59.14       55.82      4.48 o
  -6   2  10       51.38       48.32      4.07 o
  -5   2  10       67.36       58.63      6.86 o
  -4   2  10      162.63      144.75     23.03 o
  -3   2  10      109.55      109.28      5.50 o
  -2   2  10      140.16      149.93      6.41 o
  -1   2  10       28.66       29.95      1.96 o
   0   2  10      206.52      196.50      9.07 o
   1   2  10      129.20      122.23      3.91 o
   2   2  10      277.67      286.42      6.99 o
   3   2  10       26.30       25.30      2.62 o
   4   2  10       44.03       49.85      3.52 o
   5   2  10        4.02        2.84      1.79 o
   6   2  10        6.86        4.23      2.95 o
   7   2  10       15.93       21.37      4.98 o
 -11   3  10        3.89        8.21      3.44 o
 -10   3  10        3.92        1.31      2.80 o
  -9   3  10       45.74       43.97      4.04 o
  -8   3  10       37.14       43.67      4.52 o
  -7   3  10       28.07       29.23      3.76 o
  -6   3  10      328.82      355.17     10.88 o
  -5   3  10        5.52        4.72      1.96 o
  -4   3  10       24.76       16.63      6.88 o
  -3   3  10      115.91      124.45      9.73 o
  -2   3  10       62.67       55.60      3.59 o
  -1   3  10       25.96       25.66      2.57 o
   0   3  10       18.71       15.23      3.13 o
   1   3  10      127.57      139.16      5.91 o
   2   3  10      369.81      405.48      9.75 o
   3   3  10       42.94       42.13      2.95 o
   4   3  10       27.57       29.05      3.05 o
   5   3  10        0.23        0.58      1.79 o
   6   3  10        0.55        0.99      2.15 o
   7   3  10        0.57        0.99      3.28 o
 -10   4  10        0.76        1.88      3.06 o
  -9   4  10       26.61       25.16      4.63 o
  -8   4  10       55.66       53.70      5.19 o
  -7   4  10       16.88       16.15      7.15 o
  -6   4  10       26.87       24.74      3.44 o
  -5   4  10       24.31       18.78      3.19 o
  -4   4  10       92.99       97.62      8.91 o
  -3   4  10       22.86       18.06      4.35 o
  -2   4  10       18.10       17.15      2.57 o
  -1   4  10        2.52        2.28      1.36 o
   0   4  10       21.41       27.19      4.16 o
   1   4  10       31.16       27.08      3.60 o
   2   4  10       35.98       33.63      4.88 o
   3   4  10       18.39       18.44      3.21 o
   4   4  10        1.48        2.07      2.88 o
   5   4  10        0.96       -2.54      2.91 o
   6   4  10        7.09        5.28      3.51 o
  -9   5  10        1.72        2.77      3.43 o
  -8   5  10        2.19        2.26      2.85 o
  -7   5  10        5.41        3.97      2.05 o
  -6   5  10       12.21       12.45      4.53 o
  -5   5  10        1.36        3.02      1.87 o
  -4   5  10        5.00        1.03      1.64 o
  -3   5  10        6.99        5.40      1.97 o
  -2   5  10       10.10       12.55      2.59 o
  -1   5  10       37.27       29.60      5.38 o
   0   5  10       59.15       60.35      9.27 o
   1   5  10        6.43        7.61      3.22 o
   2   5  10        5.99        7.23      2.58 o
   3   5  10        0.45        1.84      2.41 o
   4   5  10        4.95        1.95      2.72 o
  -6   6  10        3.84        4.51      2.80 o
  -5   6  10        6.39        4.76      2.78 o
  -4   6  10        7.96        5.57      2.49 o
  -3   6  10        0.58        1.41      2.11 o
  -2   6  10       12.97        8.78      3.18 o
  -1   6  10        4.82        4.73      3.10 o
   0   6  10        8.82        5.56      3.18 o
   1   6  10        0.01        3.82      2.84 o
   2   6  10        0.79        3.31      3.16 o
 -12   0  11        1.22        0.00      3.58 o
 -11   0  11        0.77        2.97      2.87 o
 -10   0  11       17.42       20.49      3.88 o
  -9   0  11        2.12        0.29      2.06 o
  -8   0  11       35.53       37.03      4.12 o
  -7   0  11       33.46       30.11      4.91 o
  -6   0  11       12.91       18.54      3.89 o
  -5   0  11        1.40        0.31      1.74 o
  -4   0  11        0.00        1.84      1.95 o
  -3   0  11       33.86       35.34      4.61 o
  -2   0  11       32.54       29.45      3.44 o
  -1   0  11       85.55       90.40      3.80 o
   0   0  11      124.64      116.41      5.70 o
   1   0  11      129.67      125.13      5.12 o
   2   0  11       12.74        9.20      5.89 o
   3   0  11        0.05        0.82      2.56 o
   4   0  11        2.29        1.43      2.97 o
   5   0  11       45.85       31.24      6.86 o
   6   0  11        1.68        1.74      3.79 o
   7   0  11        5.29        8.19      5.43 o
 -12   1  11        0.58       -2.28      3.43 o
 -11   1  11       11.08       15.63      9.19 o
 -10   1  11       21.01       21.59      8.42 o
  -9   1  11        6.89        6.52      1.89 o
  -8   1  11       23.57       18.19      3.04 o
  -7   1  11       89.81       78.37      7.58 o
  -6   1  11       63.47       65.18      4.63 o
  -5   1  11      134.09      134.53      7.48 o
  -4   1  11      147.11      145.59      5.10 o
  -3   1  11       71.92       72.96      5.04 o
  -2   1  11      178.86      182.56      4.41 o
  -1   1  11        0.45        1.20      0.81 o
   0   1  11       29.58       29.46      2.00 o
   1   1  11       12.91       11.86      1.45 o
   2   1  11        2.56        2.81      1.88 o
   3   1  11       67.17       59.98      3.40 o
   4   1  11       25.25       25.76      4.30 o
   5   1  11       61.63       57.11      6.16 o
   6   1  11        8.05        6.51      3.44 o
   7   1  11        1.79       -1.98      3.08 o
 -11   2  11        8.31        5.91      6.81 o
 -10   2  11       26.28       16.99      6.64 o
  -9   2  11       61.94       74.10      5.82 o
  -8   2  11        7.22        7.94      3.84 o
  -7   2  11       42.04       43.85      4.27 o
  -6   2  11       20.00       20.40      3.07 o
  -5   2  11       84.43       92.78      4.60 o
  -4   2  11       11.66        6.47      5.58 o
  -3   2  11       50.97       44.65      3.20 o
  -2   2  11      223.95      222.70      7.97 o
  -1   2  11      186.98      185.93      5.70 o
   0   2  11      105.49      108.07      6.50 o
   1   2  11      181.86      177.11      5.45 o
   2   2  11       12.00       11.74      1.96 o
   3   2  11       15.16       14.64      2.28 o
   4   2  11       29.60       29.45      6.20 o
   5   2  11        2.05        3.41      3.18 o
   6   2  11        1.62       -0.19      2.72 o
   7   2  11        5.72        7.89      4.20 o
 -11   3  11        2.45        8.23      3.67 o
 -10   3  11        0.77        0.61      2.97 o
  -9   3  11       76.61       60.30     16.42 o
  -8   3  11      166.79      169.51      7.96 o
  -7   3  11       55.14       56.58      4.96 o
  -6   3  11        7.89        2.59      2.13 o
  -5   3  11       30.30       37.87      4.66 o
  -4   3  11       60.60       56.41      4.38 o
  -3   3  11       22.36       24.71      2.83 o
  -2   3  11       48.97       52.32      4.77 o
  -1   3  11        4.98        3.89      1.54 o
   0   3  11       48.36       43.80      3.89 o
   1   3  11       29.61       31.67      5.41 o
   2   3  11        2.89        3.36      1.70 o
   3   3  11      140.96      159.66      8.57 o
   4   3  11        5.12        4.99      2.06 o
   5   3  11        2.37        1.97      2.00 o
   6   3  11        0.97        0.95      2.68 o
 -10   4  11        4.33       10.88      4.05 o
  -9   4  11       13.18       11.84      4.10 o
  -8   4  11       30.04       37.02      9.73 o
  -7   4  11        3.18        2.23      2.30 o
  -6   4  11       65.16       50.04      4.08 o
  -5   4  11       26.85       26.37      4.22 o
  -4   4  11       20.92       19.81      2.80 o
  -3   4  11       18.46       14.48      3.06 o
  -2   4  11       38.43       32.40      3.31 o
  -1   4  11       25.43       21.51      4.45 o
   0   4  11        9.74        6.45      6.60 o
   1   4  11       21.79       22.38      3.73 o
   2   4  11       38.15       39.32      4.57 o
   3   4  11       45.70       41.23      4.54 o
   4   4  11        6.63        3.35      2.38 o
   5   4  11        7.50        8.75      3.10 o
  -8   5  11        2.30       -0.61      4.20 o
  -7   5  11       17.63       14.46      4.53 o
  -6   5  11        7.10        7.08      4.64 o
  -5   5  11       17.14       18.15      3.04 o
  -4   5  11       24.20       24.22      4.89 o
  -3   5  11       17.84       15.70      3.09 o
  -2   5  11       43.53       37.44      5.03 o
  -1   5  11       19.67       14.11      3.51 o
   0   5  11       13.61       10.24      3.31 o
   1   5  11        6.89        6.05      3.28 o
   2   5  11        0.26       -1.07      2.25 o
   3   5  11        4.76        7.31      2.94 o
   4   5  11        1.12        0.69      4.62 o
  -5   6  11        1.51        1.74      2.87 o
  -4   6  11        5.54        2.63      2.38 o
  -3   6  11        4.59        4.64      3.03 o
  -2   6  11        5.00       10.61      3.59 o
  -1   6  11       10.34       11.67      3.99 o
   0   6  11        6.06        2.02      3.19 o
   1   6  11        6.69        2.06      3.34 o
 -12   0  12        0.48       -1.02      2.97 o
 -11   0  12        6.16        6.45      3.99 o
 -10   0  12        6.59        7.17      4.30 o
  -9   0  12        1.84       -0.11      1.78 o
  -8   0  12       82.49       93.63      8.50 o
  -7   0  12        1.44        0.61      2.35 o
  -6   0  12      107.91      118.03      8.50 o
  -5   0  12      117.02      127.66      8.81 o
  -4   0  12      124.06      120.40      8.19 o
  -3   0  12      499.40      494.48     17.86 o
  -2   0  12       52.70       50.14      3.20 o
  -1   0  12      288.74      303.83      7.64 o
   0   0  12       83.27       80.31      3.85 o
   1   0  12        6.62        3.27      1.76 o
   2   0  12       29.87       20.63      3.03 o
   3   0  12       29.10       16.28      5.63 o
   4   0  12       20.97       23.56      5.94 o
   5   0  12       12.25       10.55      5.53 o
   6   0  12        0.00       -3.89      3.89 o
   7   0  12        2.68       -0.31      4.30 o
 -11   1  12        3.93        0.57      2.02 o
 -10   1  12        0.24       -0.20      1.86 o
  -9   1  12       48.46       49.35      5.92 o
  -8   1  12        1.67        1.81      1.70 o
  -7   1  12      102.37       90.53      5.87 o
  -6   1  12        6.93        9.08      2.11 o
  -5   1  12       10.04       15.27      2.72 o
  -4   1  12       56.45       55.70      3.60 o
  -3   1  12       99.70      101.50      6.26 o
  -2   1  12       51.94       53.57      2.72 o
  -1   1  12       86.72       76.65      3.39 o
   0   1  12      114.09      118.34      4.06 o
   1   1  12        2.95        1.57      1.09 o
   2   1  12       61.31       64.48      5.96 o
   3   1  12       29.46       26.41      5.63 o
   4   1  12       41.62       25.25      4.42 o
   5   1  12       38.93       32.63      5.17 o
   6   1  12        0.41       -0.92      2.84 o
 -11   2  12        5.86        4.79      3.48 o
 -10   2  12       11.71       10.30      2.84 o
  -9   2  12        9.73       11.82      2.61 o
  -8   2  12       24.44       20.79      3.51 o
  -7   2  12       95.84      105.13      6.40 o
  -6   2  12       25.74       29.71      4.87 o
  -5   2  12       81.93       86.58      4.66 o
  -4   2  12       39.39       33.47      4.00 o
  -3   2  12      148.26      162.91      7.13 o
  -2   2  12       95.05       88.79      4.86 o
  -1   2  12       90.82       86.13      3.46 o
   0   2  12      178.38      170.85      4.77 o
   1   2  12      362.87      364.76      8.38 o
   2   2  12       12.74       12.31      4.45 o
   3   2  12       50.47       54.18      4.43 o
   4   2  12        8.86        7.02      2.71 o
   5   2  12        0.63       -1.14      2.97 o
   6   2  12        4.99        8.74      3.95 o
 -10   3  12        0.14        1.08      2.17 o
  -9   3  12        8.84       11.48      3.38 o
  -8   3  12       38.15       32.76      4.71 o
  -7   3  12        4.01        4.40      2.87 o
  -6   3  12       45.21       53.91      4.45 o
  -5   3  12        2.78        2.63      1.68 o
  -4   3  12       62.43       59.08      4.12 o
  -3   3  12       33.77       33.95      4.80 o
  -2   3  12        2.84        1.17      1.42 o
  -1   3  12        3.17        5.27      1.78 o
   0   3  12      189.64      211.36      7.62 o
   1   3  12       23.47       25.96      4.78 o
   2   3  12      100.04      107.56      6.07 o
   3   3  12       56.82       60.55      6.98 o
   4   3  12        0.14        0.21      2.01 o
   5   3  12        2.09        4.40      2.32 o
  -9   4  12        2.14        1.83      2.57 o
  -8   4  12       12.03        8.00      2.90 o
  -7   4  12        0.09        0.44      2.57 o
  -6   4  12       30.14       22.37      9.25 o
  -5   4  12       12.08       10.83      2.48 o
  -4   4  12       84.51       66.78      6.54 o
  -3   4  12       64.21       55.96      6.56 o
  -2   4  12       33.77       31.13      3.65 o
  -1   4  12       11.62        5.35      2.79 o
   0   4  12        7.62        6.50      2.78 o
   1   4  12       86.85       91.22      5.98 o
   2   4  12        6.85       11.74      3.08 o
   3   4  12        1.19        2.23      2.61 o
   4   4  12        0.75        3.53      2.65 o
  -8   5  12        1.78       -0.10      4.30 o
  -7   5  12        3.39        4.14      2.35 o
  -6   5  12        1.15       -1.94      1.94 o
  -5   5  12        4.22        0.99      2.12 o
  -4   5  12        3.52        1.99      2.07 o
  -3   5  12        0.58       -1.80      1.80 o
  -2   5  12       32.36       29.91      4.92 o
  -1   5  12        2.27        4.10      2.83 o
   0   5  12       23.95       28.99      5.48 o
   1   5  12        4.06        3.89      3.05 o
   2   5  12        0.81        2.88      2.97 o
   3   5  12        4.71        6.98      4.24 o
  -4   6  12        0.18        0.79      2.32 o
  -3   6  12        0.33        0.68      2.62 o
  -2   6  12        3.95        1.95      2.97 o
  -1   6  12       11.76       17.77      6.96 o
 -11   0  13        0.09        0.72      3.38 o
 -10   0  13        0.33        0.00      2.76 o
  -9   0  13        0.89        0.00      2.66 o
  -8   0  13        0.11        1.33      2.76 o
  -7   0  13       38.04       35.75      5.84 o
  -6   0  13       37.43       33.39      5.53 o
  -5   0  13        0.42        1.13      2.25 o
  -4   0  13        2.98        5.73      2.66 o
  -3   0  13       72.45       73.65      6.86 o
  -2   0  13        0.75        0.18      1.17 o
  -1   0  13       25.87       25.70      2.75 o
   0   0  13        3.35        1.57      1.43 o
   1   0  13        1.44        1.65      1.84 o
   2   0  13       17.95       15.67      4.71 o
   3   0  13       10.71        5.22      4.10 o
   4   0  13       20.66       19.87      6.55 o
   5   0  13        0.01        1.95      4.10 o
   6   0  13        0.00        3.69      5.02 o
 -11   1  13       13.94       15.24      3.19 o
 -10   1  13        1.48        2.14      2.32 o
  -9   1  13        1.24        1.19      1.90 o
  -8   1  13       19.53       21.54      3.58 o
  -7   1  13       12.50       13.23      2.90 o
  -6   1  13       13.91       10.07      5.07 o
  -5   1  13       23.79       20.27      3.15 o
  -4   1  13        4.56        4.28      1.85 o
  -3   1  13       33.71       33.98      3.08 o
  -2   1  13       96.53      108.67      5.92 o
  -1   1  13      229.68      229.62     11.77 o
   0   1  13       22.38       20.87      4.91 o
   1   1  13      144.37      161.33      9.16 o
   2   1  13       37.29       35.33      3.59 o
   3   1  13       28.26       32.79      5.02 o
   4   1  13        3.92        3.23      2.97 o
   5   1  13        5.51        4.43      3.40 o
   6   1  13        6.68        5.50      3.42 o
 -11   2  13       11.84        8.49      2.99 o
 -10   2  13       22.43       19.84      4.79 o
  -9   2  13        5.88        9.50      2.93 o
  -8   2  13       26.30       29.47      4.21 o
  -7   2  13        4.99        2.52      2.17 o
  -6   2  13       51.97       63.72      5.25 o
  -5   2  13       84.89       91.31      6.96 o
  -4   2  13       29.60       30.20      4.15 o
  -3   2  13       75.17       77.11      4.44 o
  -2   2  13       57.16       64.23      4.00 o
  -1   2  13       56.53       53.84      5.11 o
   0   2  13      129.72      150.68      5.41 o
   1   2  13      114.95      102.83      4.77 o
   2   2  13       28.71       28.70      7.85 o
   3   2  13        5.87        6.21      2.09 o
   4   2  13        6.00        2.83      2.79 o
   5   2  13       25.26       30.68      7.32 o
 -10   3  13        0.70        0.37      2.13 o
  -9   3  13        1.54       -0.07      2.19 o
  -8   3  13       15.29       13.57      3.50 o
  -7   3  13       48.78       50.05      6.81 o
  -6   3  13       48.99       50.53      4.25 o
  -5   3  13       20.26       20.47      6.97 o
  -4   3  13       29.58       25.37      3.18 o
  -3   3  13       33.01       34.07      3.63 o
  -2   3  13       60.24       68.43      5.40 o
  -1   3  13       17.04       13.94      3.22 o
   0   3  13       15.43       15.84      3.32 o
   1   3  13       10.96        8.25      2.62 o
   2   3  13        4.13        5.85      2.53 o
   3   3  13        1.35        1.44      3.16 o
   4   3  13        1.37       -0.32      2.57 o
  -9   4  13        3.54        2.08      2.75 o
  -8   4  13        0.04       -1.91      2.21 o
  -7   4  13        1.56        1.44      2.05 o
  -6   4  13        8.01        9.76      2.90 o
  -5   4  13        3.09        1.88      1.89 o
  -4   4  13       27.18       24.03      4.66 o
  -3   4  13       12.58        6.59      5.42 o
  -2   4  13        6.44        6.00      3.07 o
  -1   4  13        2.52        0.70      2.29 o
   0   4  13       10.69        7.78      4.76 o
   1   4  13       21.68       17.73      4.87 o
   2   4  13       14.63       12.71      3.56 o
   3   4  13        0.22       -3.20      3.20 o
  -7   5  13        6.96       12.85      3.13 o
  -6   5  13        1.67        2.04      2.56 o
  -5   5  13        4.26        2.42      2.61 o
  -4   5  13       14.34       13.98      6.06 o
  -3   5  13        2.05        1.03      2.63 o
  -2   5  13       14.04        6.53      5.27 o
  -1   5  13       15.30       14.98      3.85 o
   0   5  13       52.60       56.41      6.53 o
   1   5  13        6.95        6.74      3.92 o
 -11   0  14        2.67        3.38      4.10 o
 -10   0  14        1.41        6.55      3.79 o
  -9   0  14       44.96       41.58      6.96 o
  -8   0  14       12.07        9.32      3.89 o
  -7   0  14        0.00       -1.64      1.84 o
  -6   0  14        0.00       -0.51      2.25 o
  -5   0  14       65.61       64.33      7.37 o
  -4   0  14       62.68       66.17      7.07 o
  -3   0  14      152.51      147.76      9.73 o
  -2   0  14       20.07       25.19      4.35 o
  -1   0  14       83.16       97.06      4.84 o
   0   0  14       38.11       40.96      4.38 o
   1   0  14       12.61       11.52      2.89 o
   2   0  14       13.69       18.34      6.14 o
   3   0  14        8.05       12.80      5.43 o
   4   0  14       40.64       40.76      8.29 o
   5   0  14        0.54       -2.97      4.20 o
 -11   1  14        3.96       -0.92      2.39 o
 -10   1  14        5.47        6.80      3.20 o
  -9   1  14       20.71       16.43      3.51 o
  -8   1  14       20.55       20.74      3.76 o
  -7   1  14       45.33       53.79      5.18 o
  -6   1  14       49.56       45.41      5.43 o
  -5   1  14       41.47       40.72      4.38 o
  -4   1  14       21.64       21.71      5.48 o
  -3   1  14        7.38        6.90      1.90 o
  -2   1  14      136.26      146.68      5.37 o
  -1   1  14      163.28      167.11     10.47 o
   0   1  14       15.07       14.99      1.97 o
   1   1  14       50.53       48.92      7.46 o
   2   1  14       64.06       56.23      5.07 o
   3   1  14        3.91        6.22      3.09 o
   4   1  14        1.07        0.05      3.09 o
   5   1  14        1.22        5.78      3.69 o
 -10   2  14        7.54        7.79      2.66 o
  -9   2  14       14.48        9.92      3.08 o
  -8   2  14        0.41       -0.85      1.87 o
  -7   2  14       26.08       22.67      3.79 o
  -6   2  14       11.67       12.92      3.03 o
  -5   2  14       72.60       64.76      5.91 o
  -4   2  14       46.21       50.21      4.01 o
  -3   2  14      143.03      150.39      6.01 o
  -2   2  14       10.37        9.70      2.20 o
  -1   2  14      186.00      195.83      6.05 o
   0   2  14       26.62       23.38      3.29 o
   1   2  14        9.71        4.31      3.11 o
   2   2  14       41.63       37.15      6.29 o
   3   2  14       22.67       27.44      5.99 o
   4   2  14        2.51        3.71      3.43 o
  -9   3  14        2.70        4.72      2.61 o
  -8   3  14        7.82        1.08      3.33 o
  -7   3  14        5.07        5.09      2.57 o
  -6   3  14       37.41       40.26      5.43 o
  -5   3  14       40.51       38.98      5.24 o
  -4   3  14       17.79       21.80      3.04 o
  -3   3  14        1.45        1.12      1.70 o
  -2   3  14        6.21        7.90      3.32 o
  -1   3  14       25.00       25.60      4.20 o
   0   3  14       24.89       26.50      3.81 o
   1   3  14        2.11       -0.50      2.11 o
   2   3  14        2.95        0.71      2.34 o
   3   3  14        6.92        8.27      4.53 o
   4   3  14        1.26        2.28      3.37 o
  -8   4  14        0.16        2.10      2.66 o
  -7   4  14        6.51       10.89      5.65 o
  -6   4  14        0.22       -0.38      1.77 o
  -5   4  14        7.89        7.72      2.50 o
  -4   4  14        4.06        4.48      2.43 o
  -3   4  14        8.90        7.33      2.49 o
  -2   4  14       11.73        4.69      8.09 o
  -1   4  14       20.01       15.95      7.06 o
   0   4  14       23.66       19.42      7.17 o
   1   4  14        3.24        3.83      2.55 o
   2   4  14        0.97        0.57      2.84 o
  -6   5  14        1.69        2.48      4.32 o
  -5   5  14        1.82        1.65      2.26 o
  -4   5  14        0.10       -0.26      2.09 o
  -3   5  14        6.20        9.21      3.44 o
  -2   5  14        2.24        5.20      3.17 o
  -1   5  14       12.31       12.56      4.01 o
   0   5  14       12.01        6.82      3.92 o
 -10   0  15        1.67        3.79      4.10 o
  -9   0  15        0.16       -0.82      2.87 o
  -8   0  15        2.58        3.07      3.28 o
  -7   0  15        3.80        0.61      2.66 o
  -6   0  15      115.83      130.11     10.65 o
  -5   0  15       16.76       19.77      4.91 o
  -4   0  15       70.11       68.32      7.58 o
  -3   0  15       91.01       88.31      8.19 o
  -2   0  15        4.29        3.26      2.30 o
  -1   0  15      205.31      245.99     24.65 o
   0   0  15        0.00        0.83      2.09 o
   1   0  15       43.23       55.01      8.50 o
   2   0  15        2.34        0.51      4.10 o
   3   0  15        9.06       15.97      5.94 o
   4   0  15        3.15        4.20      5.22 o
 -10   1  15        1.30        1.66      2.61 o
  -9   1  15        6.12        6.82      2.86 o
  -8   1  15       10.32        4.95      2.51 o
  -7   1  15       16.59       12.94      4.05 o
  -6   1  15        1.03       -0.35      1.66 o
  -5   1  15       48.16       53.43      6.92 o
  -4   1  15        3.81        2.37      3.94 o
  -3   1  15        7.99        8.79      2.64 o
  -2   1  15       58.86       54.23      4.19 o
  -1   1  15       45.19       42.89      5.29 o
   0   1  15       27.70       27.42      3.58 o
   1   1  15       23.05       27.67      3.70 o
   2   1  15        4.44        2.27      2.89 o
   3   1  15       11.69        4.51      5.68 o
   4   1  15        1.00        0.77      3.12 o
 -10   2  15        6.23        1.67      2.46 o
  -9   2  15        0.63        1.18      2.32 o
  -8   2  15        4.55        2.94      2.46 o
  -7   2  15        9.79        5.92      8.35 o
  -6   2  15        1.68       -1.68      1.85 o
  -5   2  15       18.95       14.14      4.56 o
  -4   2  15        5.27        7.27      4.88 o
  -3   2  15        6.13        7.95      2.16 o
  -2   2  15       11.73        9.08      2.28 o
  -1   2  15        0.16        1.25      2.08 o
   0   2  15       20.30       25.66      6.87 o
   1   2  15       10.88       11.04      4.02 o
   2   2  15        3.49        8.08      4.51 o
   3   2  15        2.12        3.66      3.42 o
  -9   3  15        0.96        2.99      2.82 o
  -8   3  15        0.19       -2.16      2.16 o
  -7   3  15        1.27        2.60      2.48 o
  -6   3  15        8.06        4.74      2.23 o
  -5   3  15       52.74       56.16      4.73 o
  -4   3  15        1.20        2.37      1.99 o
  -3   3  15        6.34        9.85      2.64 o
  -2   3  15        2.42        2.57      3.12 o
  -1   3  15        2.77        3.32      2.75 o
   0   3  15       18.57       24.24      3.84 o
   1   3  15        8.82        2.84      3.53 o
   2   3  15        2.89        0.79      2.86 o
  -7   4  15       12.37        9.88      2.77 o
  -6   4  15        0.30       -1.10      2.21 o
  -5   4  15        6.16        2.28      2.28 o
  -4   4  15        0.26       -0.50      2.06 o
  -3   4  15        3.16        2.23      2.70 o
  -2   4  15        6.13        1.15      3.38 o
  -1   4  15        3.61        5.33      3.18 o
   0   4  15        6.84        8.35      3.56 o
   1   4  15        0.29        3.05      2.87 o
 -10   0  16        0.01       -1.23      3.28 o
  -9   0  16        0.71       -1.54      2.66 o
  -8   0  16       16.18        9.42      4.10 o
  -7   0  16       59.40       73.44      8.70 o
  -6   0  16        0.18        3.99      3.48 o
  -5   0  16       41.71       38.61      6.96 o
  -4   0  16       80.11       78.36      8.40 o
  -3   0  16      145.29      142.11     10.24 o
  -2   0  16       14.28       14.11      5.22 o
  -1   0  16       14.25        9.37      3.07 o
   0   0  16        1.14       -1.60      2.36 o
   1   0  16        8.87        7.06      5.22 o
   2   0  16        8.86        8.81      5.53 o
   3   0  16        6.58       11.06      6.25 o
  -9   1  16       11.42       21.38      4.08 o
  -8   1  16        9.40       10.38      3.27 o
  -7   1  16        5.43        7.60      3.84 o
  -6   1  16        5.70        6.45      2.61 o
  -5   1  16        0.79        2.18      2.20 o
  -4   1  16       12.18        7.10      4.71 o
  -3   1  16       10.25       12.95      3.09 o
  -2   1  16       52.08       60.32      4.46 o
  -1   1  16       24.23       25.88      6.34 o
   0   1  16       20.59       24.62      3.87 o
   1   1  16        2.27        2.06      2.33 o
   2   1  16        0.96       -0.42      3.00 o
   3   1  16        2.63        1.73      3.37 o
  -9   2  16        0.26        0.39      2.75 o
  -8   2  16       12.19       12.17      3.69 o
  -7   2  16       12.98       15.64      3.69 o
  -6   2  16        0.76        2.79      2.24 o
  -5   2  16        6.55        5.51      2.84 o
  -4   2  16        2.79        1.97      1.91 o
  -3   2  16        2.77        3.88      2.42 o
  -2   2  16       17.49       19.68      3.19 o
  -1   2  16        2.28        1.19      2.28 o
   0   2  16       10.12        9.64      2.89 o
   1   2  16       17.96       16.92      4.35 o
   2   2  16        6.09        5.09      3.61 o
  -8   3  16        7.47        3.74      3.11 o
  -7   3  16        2.86        3.46      2.87 o
  -6   3  16       13.31       13.42      3.29 o
  -5   3  16        0.13        1.59      1.97 o
  -4   3  16        2.36        0.64      3.16 o
  -3   3  16       11.62       12.11      2.86 o
  -2   3  16        0.01       -1.50      4.50 o
  -1   3  16        7.99        7.19      3.29 o
   0   3  16        0.29       -2.19      2.19 o
   1   3  16        1.80        1.49      2.48 o
  -6   4  16        3.78        4.02      3.09 o
  -5   4  16        6.96        7.35      2.83 o
  -4   4  16        1.20       -0.35      2.11 o
  -3   4  16        2.27        1.66      2.95 o
  -2   4  16        3.81        2.27      3.24 o
  -1   4  16        5.32       12.19      5.48 o
  -9   0  17        0.16        0.31      2.97 o
  -8   0  17        0.02        1.23      3.28 o
  -7   0  17       12.18       18.75      5.43 o
  -6   0  17        4.56        2.76      3.69 o
  -5   0  17       20.99       18.64      5.63 o
  -4   0  17      150.39      154.10     11.78 o
  -3   0  17        9.71       12.70      4.81 o
  -2   0  17        0.02        2.44      2.63 o
  -1   0  17        1.81        2.01      2.78 o
   0   0  17        5.09        4.20      4.81 o
   1   0  17       16.06       11.67      5.94 o
   2   0  17        0.62       -0.82      4.71 o
  -9   1  17        2.98        5.12      2.89 o
  -8   1  17        7.06        5.89      3.06 o
  -7   1  17        2.32        2.37      2.39 o
  -6   1  17        9.87        7.41      2.97 o
  -5   1  17        8.37        6.79      2.80 o
  -4   1  17        6.16        4.73      5.53 o
  -3   1  17        4.06        0.40      2.04 o
  -2   1  17       18.57       22.44      3.71 o
  -1   1  17       14.52       11.00      3.45 o
   0   1  17        3.06        1.05      2.33 o
   1   1  17        4.45        4.19      3.95 o
  -8   2  17        5.38        2.84      2.80 o
  -7   2  17        3.42        2.40      2.41 o
  -6   2  17        3.56        0.07      2.43 o
  -5   2  17       14.89       16.34      3.61 o
  -4   2  17        0.83        3.95      2.29 o
  -3   2  17        7.59        9.48      3.05 o
  -2   2  17        5.88        5.87      3.10 o
  -1   2  17        0.38       -1.24      3.00 o
   0   2  17        9.09       14.30      4.28 o
   1   2  17        0.32       -2.05      3.05 o
  -6   3  17       10.62        8.07      3.18 o
  -5   3  17        5.12        7.93      4.45 o
  -4   3  17        1.74        3.90      2.48 o
  -3   3  17        1.06       -2.48      2.48 o
  -2   3  17        2.36        3.86      3.31 o
  -1   3  17        0.33        1.78      3.12 o
  -8   0  18        0.64        0.61      3.58 o
  -7   0  18        2.48       -2.87      3.28 o
  -6   0  18       10.47        2.05      3.69 o
  -5   0  18       17.71       27.76      6.76 o
  -4   0  18       57.39       66.27      8.81 o
  -3   0  18       56.46       60.64      8.40 o
  -2   0  18        0.09        1.47      2.78 o
  -1   0  18        8.10       13.71      3.94 o
   0   0  18        6.13       -0.31      5.02 o
  -7   1  18        6.65        0.97      4.61 o
  -6   1  18        4.14       -0.80      2.40 o
  -5   1  18       10.31       10.46      5.63 o
  -4   1  18        4.09        5.82      3.01 o
  -3   1  18       12.07       13.19      3.51 o
  -2   1  18       16.58       11.23      3.54 o
  -1   1  18        1.56        5.04      3.42 o
   0   1  18        1.57        8.10      3.61 o
  -6   2  18        6.89        8.82      3.69 o
  -5   2  18        0.82        3.22      2.72 o
  -4   2  18        0.60        0.43      2.17 o
  -3   2  18        0.71        2.67      2.45 o
  -2   2  18        0.33       -4.97      4.97 o
  -1   2  18        1.92        2.56      4.40 o
  -5   0  19       58.71       89.12     10.44 o
  -4   0  19        5.19       11.26      5.22 o
  -3   0  19        6.89        5.63      4.61 o
  -4   1  19        3.09        3.90      3.09 o
 
